# Supplementary material for: Lactobacillus casei Strain Shirota Alleviates Constipation in Adults by Increasing the Pipecolinic Acid Level in the Gut
Source: Front Microbiol. 2019 Feb 21;10:324. doi: 10.3389/fmicb.2019.00324 (PMC6394200; doi:10.3389/fmicb.2019.00324)
Supplement: Supplementary file 2 [file Data_Sheet_2.xlsx]

## Sheet: Supplementary Table 1
Supplementary Table 1. Comparsion of abundance of non-volatile fecal metabolites among groups.
ID	Metabolite	R.T.a	m/zb	Relative abundance %					Constipation on D0 vs Non-constipation on D0					Constipation on D28 vs Constipation on D0				Potential constipation-targeted metabolites regulated by LcS in constipation grouph		Constipation on D28 vs Non-constipation on D28					Non-constipation on D28 vs Non-constipation on D0
				Constipation on D0	Constipation on D28	Non-constipation on D0	Non-constipation on D28		Log2 fold changec	VIPd	p valuee	Significant enriched or spoiled in contipationf		Log2 fold changec	VIPd	p valuee	Significant up-regulated or down-regulated by LcSg			Log2 fold changec	VIPd	p valuee	Significant enriched or spoiled in contipationf		Log2 fold changec	VIPd	p valuee	Significant up-regulated or down-regulated by LcSg
9	Analyte 12	6.16	130	0.140011	0.200138	0.177273	0.158979		-0.340438	0.00457087	0.279016			0.515456	0.230309	0.0748203				0.332154	0.412198	0.152618			-0.157136	0.565834	0.534603
14	Analyte 21	6.22	281	0.0893465	5.76489e-07	5.18475e-07	0.0224724		17.3948	1.97415	0.0465607	↑		-17.2418	2.06619	0.0465608	↓	*		-15.2505	1.19099	0.0982484	↓		15.4035	1.35616	0.0982476	↑
16	Analyte 25	6.26	221	0.258114	0.360784	0.237074	0.260032		0.122673	0.177856	0.710065			0.483126	0.700306	0.130489				0.472444	0.998142	0.06631	↑		0.133355	0.700903	0.615041
21	Analyte 31	6.32	159	0.334401	0.293257	0.483516	0.573981		-0.531982	0.592506	0.251978			-0.189413	0.936029	0.715172				-0.968836	0.408631	0.0434088	↓		0.247441	0.141836	0.538671
23	Analyte 33	6.32	147	0.20475	0.244044	0.197212	0.188756		0.0541136	0.380433	0.870924			0.253277	0.905957	0.272764				0.37062	1.05576	0.0661835	↑		-0.0632294	0.808579	0.828584
27	Analyte 40	6.38	193	0.0150164	0.0182209	0.0165889	0.0176403		-0.143684	0.148787	0.658075			0.279058	0.193293	0.421228				0.0467161	0.6868	0.859041			0.088657	0.89882	0.695842
31	Analyte 44	6.44	147	0.0157525	0.0200529	0.0133789	0.0175637		0.235615	0.107344	0.637776			0.348233	0.602789	0.418496				0.191215	0.208087	0.548657			0.392633	0.991046	0.300846
32	Analyte 47	6.48	160	0.103866	0.0726378	0.00341699	0.13229		4.92586	2.22636	2.96444e-05	↑		-0.515932	1.0109	0.248936				-0.864916	2.05217	0.0150629	↓		5.27484	3.43946	5.31396e-12	↑
38	Analyte 53	6.53	155	0.00758371	0.015379	0.0164474	0.0129292		-1.11688	1.32896	0.00750292	↓		1.01999	1.15336	0.022903	↑	*		0.250335	0.0451287	0.398447			-0.347229	0.558911	0.206171
40	Analyte 55	6.57	281	0.0925874	0.120548	0.11948	0.104408		-0.367887	0.760679	0.0383355			0.380726	0.764831	0.0295798				0.207381	1.32328	0.0362232	↑		-0.194543	1.0048	0.055657	↓
42	Analyte 57	6.56	89	0.00460134	5.76489e-07	0.00071472	0.00477096		2.6866	1.14237	0.0503013	↑		-12.9625	1.59036	0.0207313	↓	*		-13.0147	2.04896	0.00120295	↓		2.73883	1.73587	0.006214	↑
43	Analyte 58	6.58	81	0.0228644	0.0459026	0.0423865	0.0492795		-0.890499	0.628116	0.156298			1.00547	0.79287	0.148783				-0.10241	0.0728536	0.847476			0.217382	0.112901	0.649489
44	Analyte 59	6.63	157	0.071357	0.0879991	0.0822739	0.0689865		-0.20538	0.700307	0.117902			0.302433	1.2486	0.0156428	↑			0.351175	1.93393	0.000751665	↑		-0.254122	1.06932	0.0212935	↓
46	Analyte 61	6.66	89	0.0156106	0.0199731	0.0118886	0.0115915		0.392943	0.53311	0.683063			0.355532	0.574627	0.749849				0.784988	0.345736	0.525037			-0.0365131	0.355024	0.969802
47	Analyte 63	6.71	121	0.523197	0.506268	0.576665	0.523587		-0.14038	0.29777	0.526062			-0.0474519	0.745533	0.857109				-0.0485287	0.715862	0.843548			-0.139303	0.087607	0.496939
48	Analyte 64	6.66	107	0.014952	0.0179403	0.0142456	0.0160069		0.0698246	0.279335	0.804476			0.262865	0.154055	0.371906				0.164513	0.0325427	0.472299			0.168177	0.630475	0.4468
49	Analyte 65	6.67	248	0.0359964	0.0359664	0.0414565	0.0318873		-0.203746	0.560622	0.34634			-0.00120551	0.091696	0.995976				0.173669	0.450528	0.357501			-0.37862	0.997367	0.0360682	↓
54	Analyte 74	6.75	73	0.150831	0.161635	0.187401	0.152511		-0.313194	0.418049	0.275814			0.0998094	0.0392816	0.724996				0.0838306	0.0944354	0.773816			-0.297215	0.41858	0.311831
58	Analyte 78	6.8	114	0.00433852	0.00681594	0.00558653	0.00380885		-0.364747	0.330348	0.489816			0.651709	0.59041	0.223537				0.839558	0.923976	0.100193			-0.552596	0.639208	0.270807
63	Analyte 85	6.86	248	0.167535	0.209795	0.209299	0.155997		-0.321104	0.60292	0.152108			0.324517	0.56612	0.18298				0.427458	1.04114	0.0459388	↑		-0.424046	0.830483	0.0320267	↓
64	Analyte 88	6.89	147	1.95843	2.18298	2.02677	2.00816		-0.0494902	0.10142	0.824418			0.156606	0.223556	0.506637				0.12043	0.252077	0.54325			-0.0133135	0.313616	0.943462
71	Analyte 97	6.94	102	0.0376596	0.0331031	0.0403375	0.0485869		-0.0991036	0.0235921	0.891715			-0.18605	0.751682	0.802287				-0.5536	0.582738	0.370848			0.268445	0.36445	0.670021
74	Analyte 102	6.97	207	1.01057	1.25817	1.09744	1.00241		-0.11898	0.119419	0.533813			0.316153	0.565546	0.0805556				0.327842	1.59189	0.00586328	↑		-0.130668	0.506787	0.338015
78	2-hydroxypyridine	7.05	152	3.63649	3.76322	3.92362	3.49153		-0.109639	0.477435	0.462392			0.0494196	0.338955	0.743421				0.108106	0.630424	0.412858			-0.168325	0.846519	0.197776
81	Analyte 110	7.09	318	0.181086	0.195607	0.182181	0.161427		-0.00869672	0.122339	0.949826			0.11128	0.582236	0.43154				0.277077	1.54082	0.0472792	↑		-0.174493	0.814988	0.190294
84	Analyte 114	7.11	173	0.00876586	0.0138084	0.00860068	0.0113751		0.0274444	0.135727	0.957549			0.655582	0.541446	0.201844				0.279663	0.38641	0.479848			0.403363	0.568821	0.316202
86	unknown	7.15	149	0.00479635	0.00430338	0.00491865	0.0052658		-0.0363232	0.0211485	0.894759			-0.156469	0.014079	0.618314				-0.291183	0.196502	0.249224			0.0983905	0.0735068	0.655687
90	unknown	7.2	102	0.0240688	0.0399727	0.051314	0.0192358		-1.09219	0.540346	0.0823571			0.731854	0.811985	0.29625				1.05523	1.04525	0.161524			-1.41556	0.750019	0.0363048	↓
92	Analyte 123	7.24	207	0.432248	0.537864	0.507536	0.439094		-0.231653	0.590431	0.131975			0.315384	0.615716	0.0502561				0.292712	1.66082	0.00467805	↑		-0.208981	1.0484	0.0486288	↓
93	Pyruvic acid	7.25	174	0.0794623	0.116384	0.100702	0.0911764		-0.341743	0.877452	0.400119			0.550547	1.02675	0.196385				0.352156	0.725539	0.315084			-0.143352	0.533587	0.644272
99	unknown	7.32	234	0.0489553	0.0206183	0.0172715	0.0177833		1.50307	1.67283	0.0251919	↑		-1.24754	1.70467	0.0657382	↓	*		0.213395	0.358986	0.80109			0.0421319	0.603763	0.961046
102	lactic acid	7.34	117	0.549908	0.660153	0.544	0.509674		0.0155835	0.43714	0.963829			0.263611	0.447504	0.479831				0.373227	0.151466	0.33337			-0.0940324	0.126359	0.792122
107	unknown	7.38	131	0.0468793	0.0339313	0.0479232	0.0320291		-0.0317727	0.226609	0.949104			-0.466334	0.202323	0.348696				0.0832323	0.424453	0.848959			-0.581339	0.46391	0.225519
110	Analyte 146	7.42	128	1.03072	0.302337	0.838496	1.24747		0.297781	0.240128	0.754711			-1.76943	0.213928	0.159662				-2.04477	0.165112	0.0745736	↓		0.573126	0.815075	0.515821
112	unknown	7.43	221	0.143615	0.145145	0.146234	0.161346		-0.0260705	0.0787934	0.91787			0.0152932	0.473369	0.947866				-0.152655	0.374643	0.543561			0.141878	0.0552707	0.566159
114	unknown	7.45	190	0.00668706	0.00918385	0.00913971	0.00847941		-0.450777	0.543053	0.137662			0.457728	0.474285	0.221903				0.115136	0.351337	0.688795			-0.108185	0.176147	0.608129
117	Analyte 157	7.57	225	0.104773	0.100622	0.118175	0.0952198		-0.173667	0.0653336	0.497236			-0.0583227	0.189644	0.849902				0.079606	0.197562	0.78354			-0.311596	0.333027	0.19581
124	Analyte 164	8.46	196	0.00241178	0.00773714	0.00546414	0.00394345		-1.1799	0.482903	0.149433			1.6817	0.628492	0.0723746				0.972341	0.433185	0.194472			-0.470535	0.498343	0.443318
130	Analyte 173	7.71	311	0.00118589	0.00135003	0.00129737	0.00104233		-0.12962	0.0863045	0.5426			0.187014	0.101185	0.407995				0.373173	0.576921	0.136408			-0.31578	0.471501	0.169661
133	Analyte 176	7.74	147	0.265333	0.258496	0.29618	0.30064		-0.158673	0.140624	0.496182			-0.0376593	0.0104861	0.869065				-0.217893	0.870939	0.184863			0.0215614	0.623871	0.901376
140	unknown	7.82	72	0.46653	0.975424	0.603271	0.447591		-0.370837	0.000776813	0.683281			1.06406	0.218422	0.262211				1.12385	0.181272	0.211598			-0.430626	0.544315	0.58056
143	unknown	7.89	160	0.00543737	0.00687532	0.00352027	0.0045184		0.627224	0.105994	0.375452			0.338518	0.551815	0.563043				0.605615	0.0547408	0.153114			0.360126	0.760193	0.408399
149	alanine 1	7.96	116	6.98834	10.1413	7.66306	8.07459		-0.132971	0.504168	0.698144			0.537216	0.550326	0.231568				0.328778	0.543686	0.404587			0.0754677	0.50768	0.787123
154	Analyte 207	8.02	107	0.0073598	0.0110622	0.00856912	0.0106546		-0.21948	0.0962555	0.576366			0.587895	0.322729	0.113707				0.0541525	0.150786	0.831912			0.314263	0.714975	0.254644
159	Analyte 214	8.09	217	0.001291	0.00221923	0.00197248	0.00196552		-0.611521	0.849271	0.162478			0.781568	1.12785	0.0550561	↑			0.175144	0.36562	0.541317			-0.00509676	0.0982371	0.9868
163	hydroxylamine	8.13	249	0.0212696	0.0300726	0.0300232	0.0241831		-0.497288	0.45005	0.143654			0.49966	0.165975	0.20123				0.314449	0.281741	0.360648			-0.312076	0.538599	0.295376
165	Analyte 221	8.16	116	0.965729	1.17783	1.04498	0.913024		-0.11379	0.352059	0.425089			0.28644	1.20741	0.0293958	↑			0.367404	0.805592	0.00601154	↑		-0.194755	0.746587	0.158226
169	unknown	8.24	102	0.17223	0.162283	0.217903	0.188155		-0.339353	0.311361	0.624309			-0.0858202	0.256123	0.901032				-0.21341	0.632935	0.701585			-0.211763	0.314227	0.706153
171	Analyte 228	8.26	245	0.00816711	0.00725548	0.00935067	0.0105572		-0.195245	0.0808511	0.541265			-0.170755	0.204721	0.665841				-0.541082	1.07099	0.0702671	↓		0.175082	0.506163	0.462678
173	2-hydroxybutanoic acid	8.29	131	0.0579029	0.0383843	0.0494099	0.0440146		0.228834	0.714915	0.605139			-0.593118	0.932314	0.140589				-0.197466	0.131081	0.655562			-0.166818	0.0761494	0.716683
181	Analyte 245	8.41	130	0.0285457	0.0491658	0.0529449	0.0339407		-0.891217	0.732573	0.0224175			0.78438	0.681816	0.0654853				0.534639	0.333732	0.135783			-0.641475	0.322886	0.034745	↓
183	sarcosine	8.45	116	0.00732808	0.00764201	0.0224519	0.0147939		-1.61533	0.49902	0.020919			0.0605186	0.344475	0.941715				-0.952975	0.659201	0.269252			-0.60184	0.403151	0.309289
187	unknown	8.5	207	0.0132925	0.0160965	0.0188755	0.0158185		-0.505906	0.779925	0.0819326			0.276137	0.0301583	0.502338				0.0251359	0.784256	0.938699			-0.254905	0.457365	0.269654
188	unknown	8.5	147	3.1972	4.05246	3.77958	3.14602		-0.241414	0.210168	0.35349			0.341987	0.608731	0.174282				0.365268	1.13707	0.105219			-0.264695	0.640982	0.250458
191	3-Hydroxypropionic acid 1	8.56	177	0.0182685	0.0382248	0.028277	0.038851		-0.630269	0.623988	0.249699			1.06515	0.593041	0.146611				-0.0234453	0.335291	0.967239			0.458322	0.228447	0.354586
193	unknown	8.6	156	0.927606	5.76489e-07	5.18475e-07	0.867708		20.7708	2.27224	0.000238702	↑		-20.6178	2.38181	0.000238702	↓	*		-20.5215	2.04935	0.00192617	↓		20.6745	2.08176	0.00192617	↑
196	3-Hydroxypyridine	8.61	104	0.1452	5.76489e-07	5.18475e-07	4.44848e-07		18.0953	2.52327	3.41523e-06	↑		-17.9423	2.71216	3.41525e-06	↓	*		0.373982	1.97613	0.000588536	↑		-0.220963	0.8537	0.0630233	↓
201	unknown	8.7	142	0.188029	0.151231	0.230268	0.205777		-0.292354	0.393086	0.376141			-0.314206	0.764595	0.467261				-0.444329	0.990036	0.280735			-0.162231	0.584095	0.595579
206	Analyte 283	8.71	174	0.0701422	0.0657627	0.108361	0.0942404		-0.62749	0.871269	0.0817333			-0.0930128	0.123999	0.821784				-0.519076	0.292339	0.176874			-0.201428	0.707705	0.506583
207	p-cresol	8.76	165	0.299675	0.297474	0.266031	0.163265		0.171804	0.340331	0.806557			-0.0106366	0.492542	0.98885				0.865546	0.188045	0.332911			-0.704379	0.439609	0.394135
209	3-hydroxybutyric acid	8.77	147	0.474417	0.443971	0.353961	0.363391		0.422566	0.327474	0.42687			-0.0956882	0.665916	0.866761				0.288942	0.908836	0.566385			0.0379357	0.660759	0.93544
210	glutaraldehyde 2	8.79	86	0.161828	0.440324	0.393389	0.237035		-1.2815	0.370161	0.253272			1.44411	0.807672	0.213111				0.893464	0.0871898	0.341572			-0.730854	0.513074	0.412929
211	unknown	8.82	145	0.0584217	0.0716183	0.0423003	0.0311099		0.465834	0.385015	0.483099			0.293825	0.00179871	0.676875				1.20295	0.706778	0.129486			-0.443294	0.246637	0.497629
217	sulfuric acid	8.86	281	0.273478	0.159405	0.239207	0.183644		0.193163	0.553798	0.615067			-0.778727	0.0519231	0.0901009				-0.204215	0.303176	0.562299			-0.381349	0.993889	0.284699
221	Analyte 306	8.93	84	0.403032	0.335979	0.265237	0.248784		0.603611	0.239667	0.283536			-0.26252	0.245568	0.632606				0.43348	0.343134	0.276084			-0.0923889	0.372748	0.770282
223	N-Methyl-DL-alanine	8.95	130	0.519463	0.931883	0.358372	0.330074		0.535562	0.625338	0.471525			0.843129	1.252	0.29308				1.49736	1.12907	0.0954752	↑		-0.11867	0.39235	0.824962
231	Analyte 319	9	207	0.0890735	0.0973149	0.0932181	0.070392		-0.0656139	0.304241	0.756913			0.127665	0.0701365	0.564851				0.467249	1.09291	0.0465789	↑		-0.405198	0.524171	0.0662272	↓
233	Analyte 321	9.02	281	0.00688528	0.00651973	0.00673758	0.00641829		0.0312853	0.147609	0.855734			-0.0787032	0.497264	0.726114				0.0226235	0.653905	0.921496			-0.0700414	0.852254	0.698141
235	Analyte 323	9.04	267	0.0127663	0.00146627	5.18475e-07	0.00855695		14.5877	1.95843	0.000118811	↑		-3.12212	1.83003	0.000471013	↓	*		-2.54495	1.66818	0.00987339	↓		14.0105	2.15834	0.000246598	↑
239	Methyl Phosphate	9.07	241	0.809563	0.5053	0.752957	1.05858		0.104576	0.58848	0.773111			-0.680003	0.519992	0.0711709				-1.06691	2.11697	0.00254666	↓		0.491487	1.21319	0.10816
241	alpha-ketoisocaproic acid 2	9.11	189	0.0460108	5.76489e-07	5.18475e-07	0.00772255		16.4373	1.99589	0.000356977	↑		-16.2843	2.09335	0.000356981	↓	*		-13.7095	0.659193	0.16232			13.8625	0.811748	0.162317
242	unknown	9.1	86	0.243486	0.684763	0.138	0.133196		0.819174	0.696708	0.321657			1.49176	0.254161	0.0784135				2.36206	1.47522	0.0276558	↑		-0.051118	0.285986	0.956309
244	succinate semialdehyde 2	9.1	174	0.0246626	0.0217938	0.060279	0.0449513		-1.28933	0.564918	0.0530073			-0.178412	0.314869	0.821507				-1.04445	1.56415	0.0819425	↓		-0.423291	0.305208	0.39039
252	unknown	9.18	116	0.00290633	0.00699846	0.00815152	0.00674732		-1.48787	0.602274	0.0100917			1.26784	1.27089	0.0181532	↑			0.0527246	1.1743	0.908613			-0.272756	0.412407	0.539541
258	unknown	9.23	210	0.00678031	0.0104516	0.012063	0.00664284		-0.831164	1.33729	0.00653186	↓		0.624296	1.12807	0.0850088	↑	*		0.653848	0.671212	0.0154105	↑		-0.860715	1.36029	0.000244517	↓
261	Analyte 358	9.29	221	0.0225525	0.0172107	0.0228074	0.0152338		-0.0162189	0.209205	0.959348			-0.389977	0.323439	0.312601				0.176034	0.854155	0.703546			-0.58223	0.747207	0.121256
262	malonic acid 1	9.3	147	0.426765	0.464898	0.385755	0.410195		0.145756	0.426308	0.573534			0.123473	0.118265	0.672419				0.180605	0.717025	0.557432			0.0886243	0.401103	0.749426
266	Analyte 364	9.32	392	0.00738707	5.76489e-07	5.18475e-07	4.44848e-07		13.7984	1.60664	0.00264881	↑		-13.6454	1.6565	0.00264896	↓	*		0.373982	1.97613	0.000588536	↑		-0.220963	0.8537	0.0630233	↓
270	Analyte 369	9.37	226	0.0602989	0.0762397	0.0798879	0.0713759		-0.405845	0.595196	0.00336989			0.33841	0.549714	0.0222016				0.0951043	0.787022	0.417663			-0.162539	1.01264	0.1326
276	unknown	9.42	281	0.0699257	0.080786	0.0687799	0.0645018		0.0238347	0.128867	0.898055			0.208282	0.52363	0.179866				0.324765	0.740059	0.0096426	↑		-0.092648	0.366252	0.548544
279	Analyte 379	9.44	185	0.12575	0.143188	0.14297	0.0855312		-0.185157	0.11499	0.775468			0.187358	0.237141	0.785282				0.743393	0.592896	0.172295			-0.741193	0.339322	0.175632
281	Norleucine 2	9.47	174	0.00613137	0.0044689	0.00579592	0.00506398		0.0811723	0.26117	0.846863			-0.45629	0.331563	0.370467				-0.180353	0.442139	0.690916			-0.194765	0.149764	0.607565
282	Methylmalonic acid	9.48	131	0.0394839	5.76489e-07	5.18475e-07	0.00263259		16.2166	2.21511	0.000215861	↑		-16.0636	2.3376	0.000215864	↓	*		-12.1569	0.768202	0.102943			12.3099	1.01777	0.102936
289	valine	9.56	144	3.97995	3.14088	3.47145	2.90522		0.19721	0.343132	0.62739			-0.341578	0.340868	0.395199				0.112524	0.224892	0.77042			-0.256892	0.646822	0.517
290	Analyte 395	9.58	207	0.0292317	5.76489e-07	5.18475e-07	0.000941936		15.7829	1.88497	0.000351449	↑		-15.6299	1.93901	0.000351455	↓	*		-10.6741	0.412868	0.32876			10.8271	0.499685	0.328731
294	Analyte 399	9.63	70	0.0505865	0.0748619	0.0697418	0.0683686		-0.463272	0.866829	0.220427			0.565479	0.567187	0.198867				0.130896	0.250965	0.683378			-0.028689	0.177571	0.917338
296	Analyte 402	9.66	227	0.0485298	0.0585988	0.0603201	0.048301		-0.313768	1.04851	0.0419021	↓		0.271998	0.908788	0.169523				0.278818	1.16122	0.0853887	↑		-0.320588	1.46946	0.00319034	↓
297	Analyte 404	9.67	281	0.0174633	0.0272635	0.0243058	0.0193674		-0.476977	0.908463	0.0170412			0.642647	0.958995	0.00399298				0.493336	0.984461	0.00170003	↑		-0.327666	0.804793	0.0201559	↓
298	canavanine degr prod	9.76	156	0.0773436	0.0828315	0.157753	0.0893059		-1.02831	0.0316148	0.0274091			0.0988977	0.72742	0.864939				-0.108576	0.0742437	0.857919			-0.820836	1.08816	0.0627528	↓
301	unknown	9.72	146	0.00445292	0.0067196	0.00316549	0.00529541		0.492323	0.481686	0.579034			0.593622	0.127622	0.536707				0.343633	0.011418	0.700436			0.742312	0.492741	0.360638
320	Analyte 439	9.93	213	0.00251761	0.00373193	0.00404035	0.00305569		-0.682426	0.31555	0.134074			0.567869	0.320528	0.284691				0.288425	0.417074	0.488058			-0.402983	0.481434	0.258624
327	Analyte 446	9.98	73	0.0499626	5.76489e-07	5.18475e-07	0.00639884		16.5562	1.88023	0.00413292	↑		-16.4032	1.95518	0.00413296	↓	*		-13.4382	0.230502	0.328705			13.5912	0.390605	0.3287
330	2-ketoadipate 3	10	231	0.00580912	0.00750336	0.00788451	0.00854303		-0.440701	0.236388	0.40718			0.369216	0.000888595	0.551449				-0.187212	0.618082	0.6901			0.115727	0.424572	0.772888
331	Dihydroxyacetone	10	73	0.791852	0.894222	0.991701	0.855189		-0.324674	0.465588	0.356965			0.175401	0.682057	0.690958				0.06439	0.44484	0.851422			-0.213663	0.463852	0.391974
335	benzoic acid	10.1	179	0.110088	0.100561	0.0981139	0.0842913		0.166129	0.334862	0.553194			-0.130589	0.0150209	0.707418				0.254613	0.34173	0.447432			-0.219073	0.215442	0.369329
336	Analyte 460	10.1	220	0.00240593	0.0045713	0.00339755	0.00314158		-0.497899	0.437242	0.227897			0.926012	1.12776	0.00890254	↑			0.541114	0.396634	0.0150755	↑		-0.113002	0.527575	0.68349
338	unknown	10.1	116	0.202262	0.176617	0.0476403	0.310504		2.08597	1.26562	0.0875799	↑		-0.195597	0.0583622	0.799272				-0.813985	1.27472	0.192656			2.70436	2.56998	0.00278505	↑
343	Analyte 469	10.2	98	0.0469819	0.0502851	0.0631144	0.0565994		-0.425863	0.0975405	0.205953			0.0980259	0.347631	0.820354				-0.170655	0.635375	0.64028			-0.157182	0.0760437	0.577685
344	Analyte 470	11.2	227	0.00217193	0.00233765	0.00235972	0.00232368		-0.119641	0.220336	0.844886			0.106082	0.472965	0.861699				0.00864811	0.0368816	0.987245			-0.0222077	0.0273	0.96671
345	Ethanolamine	10.2	174	0.674993	1.27566	1.17806	1.13062		-0.803465	0.927418	0.0181976			0.918296	1.21641	0.00614317	↑			0.174122	0.661092	0.46674			-0.0592916	0.236256	0.804674
359	glycerol	10.3	205	1.15903	1.15297	1.50744	1.13275		-0.379184	1.08279	0.161175			-0.00756996	0.158247	0.985952				0.0255187	0.634913	0.943674			-0.412272	0.935026	0.0397097	↓
362	thymidine 1	10.4	169	0.0253821	0.0270864	0.0369606	0.0467996		-0.542173	0.492066	0.30758			0.093755	0.240837	0.868922				-0.788927	0.927405	0.119197			0.340509	0.431231	0.449009
377	2-Deoxyerythritol	10.6	117	0.0427334	5.76489e-07	5.18475e-07	4.44848e-07		16.3307	1.82261	0.0156752	↑		-16.1777	1.87325	0.0156753	↓	*		0.373982	1.97613	0.000588536	↑		-0.220963	0.8537	0.0630233	↓
378	3-hydroxypyruvate	10.6	231	0.00530502	0.0058509	0.00847365	0.0141018		-0.675625	0.455905	0.213174			0.1413	0.102555	0.839512				-1.26915	2.11612	0.000983907	↓		0.734823	1.41707	0.0122324	↑
382	Isoleucine	10.6	158	3.16061	2.55573	2.18614	1.44785		0.531815	0.614599	0.279424			-0.306469	0.0338198	0.524451				0.81982	0.657485	0.0598328	↑		-0.594474	1.23007	0.14743
388	proline	10.7	142	0.706444	5.76489e-07	5.18475e-07	0.456287		20.3779	2.095	0.0192539	↑		-20.2249	2.19612	0.0192539	↓	*		-19.5942	1.61166	0.00642331	↓		19.7472	1.77133	0.0064233	↑
399	glycine 2	10.8	174	3.5364	3.52743	3.10448	2.58152		0.187931	0.173756	0.558835			-0.00366542	0.0172916	0.99337				0.450395	0.561341	0.308162			-0.266129	0.388058	0.324747
408	Analyte 564	10.9	198	0.0097033	0.0277192	0.0230414	0.0212434		-1.24768	0.602634	0.159394			1.51434	0.806336	0.139169				0.383875	0.268715	0.585362			-0.117214	0.193442	0.850748
409	unknown	10.9	232	0.00397451	0.00995016	0.00876758	0.000784809		-1.1414	0.72659	0.112209			1.32394	0.497232	0.263094				3.66431	1.99508	0.0762886	↑		-3.48176	2.11032	0.000950028	↓
414	succinic acid	10.9	147	2.66785	3.39606	4.78069	3.20674		-0.841542	0.0343268	0.0973675			0.348187	0.520016	0.334485				0.082755	0.608775	0.811717			-0.576111	0.0181032	0.214174
419	unknown	11	221	0.0249846	0.0226815	0.0223825	0.0218358		0.158673	0.102973	0.690939			-0.139524	0.206539	0.657576				0.0548217	0.659589	0.849574			-0.0356727	0.888709	0.924909
431	D-Glyceric acid	11.1	147	0.161127	0.0579756	0.402257	0.185585		-1.31991	0.615318	0.00357774			-1.47468	1.01869	0.0760213	↓			-1.67856	1.57133	0.0328125	↓		-1.11604	0.599024	0.00402044	↓
432	unknown	11.2	215	0.0158859	5.76489e-07	5.18475e-07	0.00518323		14.9031	1.83954	0.00194488	↑		-14.7501	1.90823	0.00194493	↓	*		-13.1343	1.24715	0.0324538	↓		13.2873	1.3463	0.0324521	↑
438	uracil	11.2	99	0.572753	1.47951	1.12167	1.00288		-0.969669	0.790518	0.0230501			1.36913	1.3418	0.000333635	↑			0.560964	0.865316	0.0339041	↑		-0.161499	0.406714	0.58364
448	Analyte 625	11.3	152	0.0323981	0.0338116	0.0343914	0.0294966		-0.0861404	0.431646	0.559625			0.0616103	0.409033	0.702244				0.196972	0.90741	0.138389			-0.221502	0.988854	0.0743674	↓
449	4-Acetylbutyric acid 1	11.3	240	0.016244	0.023434	0.0190234	0.0197786		-0.227867	0.0942982	0.413704			0.52869	0.466212	0.0464399				0.244658	0.159327	0.280119			0.0561643	0.62689	0.811956
451	unknown	11.3	217	0.00470264	0.0062174	0.00619251	0.0052271		-0.397055	0.611824	0.158477			0.402841	0.891308	0.149514				0.2503	0.768274	0.25716			-0.244514	0.410937	0.274963
452	Analyte 629	11.4	230	0.00324864	0.00621674	0.00681805	0.00552694		-1.06952	0.695372	0.0893314			0.936321	0.620553	0.153458				0.169675	0.457411	0.760591			-0.302877	0.592522	0.547198
455	Itaconic acid	11.4	240	0.00870416	0.0130429	0.011416	0.00864102		-0.391281	0.448496	0.267121			0.58349	0.873489	0.0943589				0.593994	1.01753	0.0421887	↑		-0.401785	0.623468	0.175366
458	Analyte 638	11.4	221	0.00978408	0.0131052	0.0119402	0.0116645		-0.287324	0.65232	0.212605			0.421631	0.965382	0.0670334				0.168015	0.653907	0.146886			-0.0337074	0.542156	0.803942
459	unknown	11.4	174	0.0092382	0.00947767	0.00921213	0.0103588		0.00407697	0.0123312	0.992522			0.0369203	0.494409	0.945754				-0.128251	0.944064	0.793264			0.169248	0.18569	0.671726
460	unknown	11.5	58	0.00805468	0.0318877	0.0173165	0.0348706		-1.10425	0.229109	0.291593			1.9851	0.850711	0.0547953				-0.129013	0.159189	0.834058			1.00987	0.758615	0.144308
465	unknown	11.5	241	0.0189728	0.0170878	0.0214403	0.0146601		-0.176394	0.184574	0.540077			-0.150961	0.276353	0.625934				0.221071	0.558877	0.475448			-0.548426	0.938413	0.0575331	↓
475	Pyrrole-2-Carboxylic Acid	11.6	255	0.461446	0.512317	0.457438	0.44067		0.0125854	0.619675	0.968827			0.150875	0.345568	0.646998				0.21734	0.894333	0.496557			-0.0538791	0.0795238	0.860994
477	Pipecolinic acid	11.6	194	0.0157065	0.0455421	0.0496453	0.0352191		-1.66029	1.43674	0.00183614	↓		1.53584	1.04928	0.0510687	↑	*		0.370843	0.56285	0.537771			-0.495299	1.20138	0.262244
484	Analyte 673	11.7	152	0.00555421	0.0069929	0.00549598	0.00481775		0.015205	0.119143	0.952911			0.33231	0.745033	0.135641				0.537532	1.30053	0.00742501	↑		-0.190017	0.027491	0.408204
487	Analyte 676	11.7	117	0.172299	0.116813	0.143632	0.110456		0.262536	0.212846	0.763595			-0.560709	0.287379	0.577619				0.08074	0.459365	0.924019			-0.378913	1.03511	0.62638
503	Tartronic acid	11.9	233	0.00771787	0.0102224	0.0138651	0.0140764		-0.845179	0.407325	0.174145			0.405462	0.832557	0.466682				-0.461547	0.0661482	0.290515			0.0218301	0.492668	0.959951
507	unknown	11.9	131	0.0211237	0.0240095	0.0328483	0.0103174		-0.636956	0.888899	0.172055			0.184743	0.114526	0.839974				1.21853	0.198745	0.285794			-1.67075	1.47754	0.000263558	↓
511	L-Allothreonine 1	12	57	0.0203082	0.0127664	0.0153949	0.0163655		0.399613	0.785209	0.420124			-0.669711	0.372924	0.194428				-0.358302	0.465979	0.527459			0.088204	0.201272	0.865404
515	Analyte 727	12	305	0.00500502	0.00666718	0.00718234	0.00629282		-0.521078	0.673069	0.0689498			0.413699	0.914656	0.116853				0.0833681	0.373245	0.654161			-0.190746	0.0793904	0.358691
518	thymine	12.1	255	0.177764	0.26606	0.256175	0.195867		-0.527169	0.497634	0.151031			0.581789	0.367243	0.211538				0.441874	0.110055	0.20927			-0.387253	0.12613	0.157123
520	Analyte 735	12.1	239	0.0111694	0.0318707	0.0252623	0.0208773		-1.17743	0.873952	0.030166			1.51267	0.944028	0.0454547				0.610298	0.806403	0.281525			-0.275054	0.74427	0.545516
524	Analyte 741	12.1	243	0.0922753	0.114054	0.106001	0.102251		-0.200059	0.57042	0.308865			0.305696	0.586024	0.175775				0.157604	0.92444	0.406545			-0.0519669	0.658171	0.754581
527	Glutaric Acid	12.1	261	0.0725657	5.76489e-07	5.18475e-07	4.44848e-07		17.0947	1.85777	0.01276	↑		-16.9416	1.94401	0.0127601	↓	*		0.373982	1.97613	0.000588536	↑		-0.220963	0.8537	0.0630233	↓
535	1,2-Cyclohexanedione 3	12.2	156	0.213553	0.163493	0.140078	0.184637		0.608358	0.138169	0.291339			-0.385361	1.08205	0.483262				-0.175463	0.998267	0.681164			0.39846	0.634988	0.343525
536	unknown	12.2	270	0.0098242	0.00742783	0.0141725	0.0119859		-0.528687	0.14992	0.39114			-0.403398	0.0580837	0.606054				-0.690324	0.122653	0.388244			-0.241762	0.180839	0.67485
538	3-methylcatechol	12.2	194	0.0246186	0.0256438	0.0232903	0.0321598		0.0800204	0.277052	0.868416			0.0588567	0.43579	0.91072				-0.326652	0.431354	0.434529			0.465529	0.47996	0.226079
541	2-Methylglutaric Acid	12.3	229	0.0571284	0.0619184	0.0697078	0.0613903		-0.287114	0.618524	0.384972			0.116162	0.501058	0.735275				0.0123569	0.364979	0.958846			-0.183309	0.393589	0.4517
547	6-hydroxy caproic acid	12.3	96	0.255774	0.0863225	0.045024	0.196152		2.50611	0.954597	0.0477559			-1.56706	0.266172	0.116239				-1.18416	0.0124428	0.239353			2.12321	0.938025	0.093176	↑
553	N-Ethylglycine 1	12.4	160	0.0283856	0.0149115	0.00985046	0.115206		1.5269	0.895395	0.185299			-0.928732	1.01201	0.492562				-2.94972	2.01699	0.00139371	↓		3.54788	1.89758	0.000385031	↑
554	beta-Alanine 2	12.4	248	0.0778925	0.156343	0.171019	0.181806		-1.1346	0.718414	0.00773005			1.00516	0.0882133	0.072413				-0.217687	0.412606	0.572207			0.0882466	0.283544	0.782498
560	2-Deoxytetronic acid	12.4	155	0.00870213	0.0102287	0.0126348	0.0111536		-0.537962	0.740333	0.0636724			0.23318	0.161639	0.596073				-0.124896	1.02467	0.710018			-0.179886	0.467674	0.41439
570	unknown	12.6	257	0.0199095	0.0312631	0.0341027	0.0312638		-0.776431	0.513619	0.00894538			0.651005	0.154151	0.0713686				-3.58859e-05	0.537766	0.999895			-0.12539	0.004032	0.572849
574	unknown	12.6	243	0.0837894	0.128267	0.121034	0.101159		-0.530569	0.821606	0.005129			0.614315	0.835913	0.00704249				0.342528	0.68622	0.0748931	↑		-0.258782	0.81475	0.109277
575	unknown	12.6	174	0.0229238	0.0163473	0.0143962	0.0167879		0.671155	0.403186	0.201133			-0.487795	0.396427	0.397403				-0.0383734	0.0396501	0.946923			0.221733	0.0142262	0.672965
576	unknown	12.6	327	0.0041486	5.76489e-07	0.000227029	0.00145602		4.19168	1.62595	0.000557964	↑		-12.813	1.86835	0.000330478	↓	*		-11.3024	1.05528	0.0262959	↓		2.68108	0.947673	0.0694358	↑
577	Glutaconic acid	12.6	147	0.107211	0.139677	0.164482	0.123828		-0.617471	1.01955	0.131655			0.381641	0.314246	0.503984				0.173766	0.430548	0.740454			-0.409596	1.40113	0.28767
578	unknown	12.6	88	0.0287849	0.0178732	0.0191166	0.0219152		0.590489	0.200726	0.410949			-0.687514	1.03853	0.49564				-0.294129	0.481272	0.795478			0.197104	0.690443	0.814454
580	L-homoserine 1	12.7	218	0.0203417	0.0173548	0.013092	0.012818		0.635752	0.24047	0.22391			-0.229103	0.0106465	0.665641				0.43717	0.611845	0.503907			-0.0305207	0.464153	0.962197
583	Erythrose 1	12.7	205	0.0409324	0.00318173	5.18475e-07	0.0440578		16.2686	2.25404	0.000552632	↑		-3.68536	2.16849	0.00122943	↓	*		-3.79151	2.71473	7.47112e-07	↓		16.3748	2.9652	2.03581e-07	↑
584	unknown	12.7	297	0.00295114	0.00350899	0.00344524	0.00379647		-0.223335	0.214632	0.668918			0.249784	0.00155481	0.632595				-0.113605	0.260616	0.786345			0.140055	0.525133	0.734078
585	unknown	12.7	350	0.0207105	0.0268163	0.0264348	0.0190248		-0.352073	0.841924	0.212818			0.372745	0.460055	0.314049				0.495231	0.348103	0.149535			-0.474559	0.955826	0.0417304	↓
592	3-Aminoisobutyric acid 1	12.8	154	0.0536687	0.0717138	0.0657885	0.056417		-0.293754	0.737967	0.0973486			0.418169	0.778457	0.0211047				0.34612	0.562179	0.00757211	↑		-0.221705	0.588418	0.0898444	↓
595	oxalacetic acid	12.8	275	0.0992721	0.109902	0.139392	0.129386		-0.48969	0.707948	0.247763			0.146751	0.568176	0.776374				-0.235465	0.019727	0.569724			-0.107473	0.397968	0.729135
605	Analyte 861	12.9	189	0.0124471	0.00834324	0.0193078	0.0117737		-0.633373	0.129543	0.216724			-0.577129	0.12149	0.385743				-0.496882	0.0308859	0.371843			-0.71362	0.376467	0.104246
615	Bis(2-hydroxypropyl)amine 1	13	231	0.00275359	0.00378688	0.00360819	0.00172232		-0.38996	0.023712	0.520337			0.459694	0.38489	0.518522				1.13666	0.527794	0.182275			-1.06692	0.912641	0.106265
616	(S)-Mandelic acid	13	179	0.00261719	0.00344402	0.00240317	0.00289711		0.123084	0.232196	0.793458			0.396071	0.0495991	0.421918				0.249478	0.32817	0.563963			0.269676	0.597078	0.482027
618	Analyte 883	13	103	0.00305182	0.00586453	0.0117651	0.00625348		-1.94677	1.13086	0.0127167	↓		0.942344	0.71592	0.304114				-0.0926426	0.271338	0.897904			-0.911788	1.12605	0.100155
621	unknown	13.1	174	0.723721	0.702747	1.15618	1.15441		-0.675856	0.743731	0.0252501			-0.0424282	0.392304	0.911863				-0.716082	1.7305	0.0204627	↓		-0.00220231	0.00398362	0.992115
624	Analyte 893	13.1	271	0.00234772	0.00148659	0.00244403	0.00300878		-0.0580016	0.537939	0.918419			-0.659252	0.380937	0.372038				-1.01717	1.14692	0.0181078	↓		0.299916	0.672908	0.398189
629	unknown	13.1	129	0.0137385	0.00595998	0.0176237	0.011503		-0.3593	0.471018	0.542099			-1.20484	0.2221	0.180017				-0.948624	0.308732	0.267479			-0.615516	0.730921	0.266672
630	L-Malic acid	13.2	147	0.536843	0.293822	0.533195	0.652816		0.00983642	0.218661	0.979231			-0.869557	0.222552	0.102361				-1.15173	0.408117	0.00757783	↓		0.292014	0.238839	0.361844
634	Analyte 905	13.2	128	0.651611	0.344532	0.741788	0.0125978		-0.186997	1.11415	0.76211			-0.919373	0.171191	0.274716				4.7734	2.22693	0.016539	↑		-5.87977	3.10187	0.000534708	↓
636	Analyte 907	13.2	243	0.0316934	0.0606987	0.0538203	0.0422403		-0.763968	0.67927	0.0605854			0.937481	0.998815	0.0225953				0.523044	0.963519	0.0863583	↑		-0.34953	0.498348	0.247858
650	4-Acetamidobutyric acid 2	13.4	174	0.401313	0.236031	0.824551	0.490973		-1.03888	0.495018	0.149614			-0.765749	0.241943	0.397436				-1.05666	0.213038	0.236556			-0.747967	1.00632	0.27272
658	Analyte 940	13.4	217	0.0345306	0.00462038	0.0364773	0.0233961		-0.0791247	0.296121	0.878752			-2.90179	1.69311	0.00122031	↓			-2.34019	1.71664	0.000969291	↓		-0.640731	0.100424	0.216096
678	oxoproline	13.6	156	6.98123	10.3329	6.6301	9.59127		0.0744497	0.413743	0.864515			0.565695	0.405473	0.138741				0.107454	0.288418	0.727859			0.53269	0.993563	0.132144
687	4-aminobutyric acid 1	13.7	174	0.343004	0.344249	0.517325	0.385661		-0.592845	0.581017	0.255208			0.00522533	0.0292019	0.991133				-0.16388	0.593378	0.760952			-0.42374	1.2957	0.424022
692	L-glutamic acid	13.8	447	0.00873981	0.0132797	0.0149068	0.00936304		-0.770295	0.724939	0.134517			0.60355	0.669147	0.328247				0.504174	0.898424	0.367231			-0.670918	0.845614	0.148014
700	Analyte 1006	13.8	239	0.0197451	0.00649479	5.18475e-07	4.44848e-07		15.2169	2.11797	6.65067e-05	↑		-1.60414	1.75167	0.0285796	↓	*		13.8337	1.13306	0.167887			-0.220963	0.8537	0.0630233	↓
710	Cumic Acid	13.9	221	0.0108808	0.0161049	0.0139957	0.0110868		-0.363209	0.580887	0.184566			0.565722	0.817404	0.050202				0.538659	0.681145	0.0139896	↑		-0.336146	0.0809214	0.108412
715	Analyte 1026	13.9	217	0.132578	0.197919	0.209834	0.194831		-0.662405	0.132158	0.356228			0.578066	0.536431	0.446763				0.0226871	0.246748	0.971417			-0.107026	0.591936	0.853136
722	creatine	14	115	0.110586	0.0603401	0.122355	0.142475		-0.1459	0.0762049	0.890757			-0.87398	0.683968	0.488227				-1.23952	0.645446	0.139376			0.219639	0.0481485	0.770918
723	Threonic acid	14	292	0.00300964	0.0038702	0.00581835	0.00341085		-0.951022	0.262432	0.297919			0.36282	0.397198	0.66492				0.182275	0.739465	0.79833			-0.770478	0.415368	0.306956
727	Maleamate 1	14.1	244	0.0286621	0.033061	0.0372495	0.0351135		-0.378079	0.874902	0.183912			0.20599	0.517191	0.559242				-0.0868954	0.0522046	0.728879			-0.0851935	0.375804	0.637078
742	2-hydroxy-3-isopropylbutanedioic acid	14.2	247	0.0405626	0.0478629	0.0728329	0.0597492		-0.844441	0.586628	0.0606853			0.238758	0.197562	0.642036				-0.32001	0.170945	0.449377			-0.285672	0.377701	0.411936
745	Analyte 1087	14.3	204	0.0519617	0.0803875	0.125858	0.109494		-1.27628	0.865044	0.192257			0.629521	0.54689	0.61942				-0.445805	1.3044	0.528725			-0.200953	0.7049	0.721322
748	unknown	14.3	329	0.00134546	0.00270118	0.0026717	0.0021649		-0.989657	1.05484	0.0165296	↓		1.00549	1.29096	0.0372194	↑	*		0.319291	0.735102	0.337239			-0.303458	0.522196	0.285416
751	alpha-ketoglutaric acid	14.3	193	0.0237415	0.0242775	0.0244555	0.0187798		-0.0427472	0.113889	0.917966			0.0322074	0.251288	0.954486				0.370439	0.568932	0.553316			-0.380979	0.997138	0.427031
757	N(epsilon)-Trimethyllysine	14.4	240	0.00462776	0.00672352	0.00766011	0.00552413		-0.727049	1.18218	0.00618413	↓		0.538902	0.871352	0.0703131				0.28347	0.863866	0.242251			-0.471617	1.39311	0.0143086	↓
768	1,2,4-Benzenetriol	14.5	239	0.0667481	0.0896924	0.0863402	0.0777187		-0.371306	1.08568	0.0145849	↓		0.42626	0.229139	0.0427083				0.206725	0.317077	0.256627			-0.151771	0.72815	0.267665
777	Analyte 1139	14.6	217	0.01737	0.0230553	0.031626	0.0291735		-0.864517	0.193505	0.0846107			0.408505	0.381298	0.413178				-0.339557	0.063012	0.368476			-0.116456	0.290067	0.759594
786	unknown	14.7	170	0.0566825	0.0626466	0.0716361	0.0709843		-0.337783	0.569136	0.451963			0.144332	0.0052235	0.803776				-0.180265	0.99949	0.707052			-0.0131861	0.22699	0.971752
788	glutamic acid	14.8	246	0.427537	0.563903	0.569607	0.525907		-0.413918	0.271374	0.446239			0.3994	1.05898	0.515503				0.10064	0.844476	0.831682			-0.115157	0.311846	0.76754
802	4-Hydroxybenzoic acid	14.9	223	0.068786	0.0600706	0.0595425	0.0588471		0.208194	0.0845283	0.564646			-0.195456	0.870988	0.678986				0.0296875	1.03455	0.945966			-0.0169496	0.0640403	0.955064
822	unknown	15.1	174	0.0161133	0.0290451	0.0268797	0.0307475		-0.738267	0.361047	0.401696			0.850044	0.385453	0.450245				-0.0821728	0.186159	0.913402			0.19395	0.393716	0.723132
824	unknown	15.1	193	0.0552429	5.76489e-07	0.122353	4.44848e-07		-1.14718	0.772279	0.164555			-16.5481	1.10358	0.085166	↓			0.373982	1.97613	0.000588536	↑		-18.0693	2.22531	0.00164112	↓
841	Lyxose 2	15.2	103	4.08456	5.76489e-07	5.18475e-07	4.44848e-07		22.9094	2.16981	0.000570966	↑		-22.7564	2.27901	0.000570966	↓	*		0.373982	1.97613	0.000588536	↑		-0.220963	0.8537	0.0630233	↓
859	ribose	15.4	103	8.90785	9.77754	9.4849	9.55206		-0.090554	0.417822	0.665753			0.134393	0.551361	0.553774				0.0336596	0.601379	0.856034			0.0101793	0.573969	0.952766
862	Analyte 1267	15.4	286	0.0335913	0.0729688	0.0468768	0.0324128		-0.480787	0.0982124	0.561058			1.11919	0.00964756	0.152519				1.17072	0.108004	0.147801			-0.532312	0.53699	0.5379
881	xylitol	15.6	247	0.00656031	5.76489e-07	5.18475e-07	0.0197482		13.6272	1.75276	0.0254291	↑		-13.4742	1.80207	0.0254302	↓	*		-15.0641	2.14984	0.0119533	↓		15.2171	2.14454	0.0119531	↑
896	unknown	15.7	71	0.0134608	0.0296811	0.0180892	0.0248987		-0.426372	0.594714	0.537437			1.14078	0.51857	0.169883				0.253476	0.210917	0.67636			0.460936	0.0143859	0.399463
911	glutamine 2	15.9	154	0.0991721	0.192985	0.0573111	0.0649213		0.791119	0.324816	0.308659			0.960482	0.636834	0.164801				1.57173	1.33821	0.0486098	↑		0.179875	0.392221	0.833038
912	D-Arabitol	15.9	217	0.0828612	0.0365696	5.18475e-07	0.078792		17.2861	2.00306	0.00137428	↑		-1.18005	0.748868	0.0701478				-1.10741	1.4299	0.0676153	↓		17.2134	2.82883	0.000342392	↑
927	3-(3-hydroxyphenyl)propionic acid	16	205	0.249067	5.76489e-07	5.18475e-07	0.460275		18.8738	1.73645	0.0943386	↑		-18.7208	1.76698	0.0943387	↓	*		-19.6068	2.16224	0.0131193	↓		19.7598	2.19743	0.0131193	↑
929	fucose 2	16.1	117	0.592194	0.986689	0.797425	0.711073		-0.429278	0.151171	0.293979			0.736524	0.865368	0.076359				0.472597	1.34269	0.211329			-0.165351	0.738818	0.654347
931	putrescine 2	16.1	174	4.52696	4.75695	6.78943	6.61168		-0.584748	0.681582	0.23212			0.0714934	0.811898	0.909525				-0.47498	0.405487	0.379964			-0.0382747	1.10576	0.925302
937	unknown	16.2	231	0.0143254	0.0187099	0.00847236	0.0122803		0.75774	0.363481	0.173333			0.385227	0.502716	0.428971				0.607458	0.802734	0.181486			0.535509	0.248005	0.303348
940	3,6-Anhydro-D-galactose 3	16.2	231	0.315504	0.251699	0.251128	0.253581		0.329234	0.49698	0.274415			-0.325956	1.03042	0.39716				-0.0107487	0.553036	0.977464			0.0140266	0.720113	0.96272
948	D-(glycerol 1-phosphate)	16.3	299	0.15506	0.247536	0.210577	0.192218		-0.441521	0.418404	0.171257			0.674808	0.997101	0.0568711				0.364894	0.817497	0.189573			-0.131607	0.131358	0.605492
949	3-(4-hydroxyphenyl)propionic acid	16.4	179	0.0295266	0.0764351	0.0972553	0.0871809		-1.71976	0.583197	0.0289071			1.37222	0.390704	0.161354				-0.189778	0.602612	0.819165			-0.157764	0.80785	0.815783
952	4-hydroxy-3-methoxybenzoic acid;	16.4	271	0.00428522	0.0168955	0.000749498	0.00360724		2.51537	0.411284	0.197702			1.9792	0.995305	0.0390049				2.22768	0.549566	0.0222768	↑		2.2669	1.30563	0.0385102	↑
964	2-deoxy-D-glucose 1	16.5	292	0.0143113	5.76489e-07	5.18475e-07	0.0052952		14.7525	1.95804	0.000378321	↑		-14.5995	2.03718	0.000378335	↓	*		-13.1651	1.17271	0.0315234	↓		13.3181	1.33258	0.0315217	↑
968	unknown	16.6	277	0.0667684	0.032587	0.030637	0.0123687		1.12389	0.684552	0.0496464			-1.03487	1.59565	0.184792				1.3976	0.0416155	0.345171			-1.30858	1.22305	0.0798354	↓
973	O-Phosphorylethanolamine	16.6	299	0.0185824	0.0168553	0.0201372	0.0321212		-0.115925	0.348876	0.866044			-0.140732	0.561385	0.842349				-0.930325	0.511282	0.10616			0.673668	0.618744	0.221397
981	unknown	16.6	231	0.0352429	5.76489e-07	5.18475e-07	0.0228097		16.0527	1.84996	0.00144538	↑		-15.8997	1.91586	0.0014454	↓	*		-15.272	1.30508	0.0923554	↓		15.425	1.4786	0.0923546	↑
987	2-Deoxy-D-galactose 2	16.7	312	0.0605389	0.17806	0.143923	0.206391		-1.24936	1.14366	0.00226735	↓		1.55643	1.62656	0.000986971	↑	*		-0.213015	0.383985	0.471634			0.520081	0.429303	0.0586536	↑
989	azelaic acid	16.8	201	0.011289	0.00606691	5.18475e-07	0.0143621		14.4103	1.82331	0.00430952	↑		-0.895887	0.573769	0.221847				-1.24323	1.59115	0.0183937	↓		14.7576	2.93148	2.01233e-06	↑
1015	ornithine 1	16.9	142	0.14441	5.76489e-07	5.18475e-07	0.0165628		18.0875	1.50349	0.00829234	↑		-17.9345	1.51748	0.00829236	↓	*		-14.8103	0.292506	0.328698			14.9633	0.491082	0.328697
1016	Analyte 1522	17	204	0.296838	0.161419	0.173376	0.255662		0.775774	1.08868	0.143579			-0.878867	0.659047	0.113622				-0.663426	0.215641	0.11015			0.560333	0.897103	0.189148
1020	3,4-dihydroxybenzoic acid	17	193	0.159115	0.114579	0.168596	0.151674		-0.0834951	0.144457	0.735633			-0.473729	0.370284	0.118844				-0.404627	0.236858	0.208793			-0.152598	0.54575	0.544474
1044	Tagatose 1	17.2	307	0.0304763	0.0404535	0.0217254	0.039663		0.48831	0.250247	0.188866			0.408573	0.200604	0.340759				0.0284694	0.15069	0.940936			0.868414	0.67686	0.0230661	↑
1049	Methyl-beta-D-galactopyranoside	17.3	204	0.377098	0.282743	0.000117061	0.667542		11.6535	2.24927	0.000598554	↑		-0.415449	0.438779	0.432691				-1.23937	1.00776	0.00744329	↓		12.4774	3.1142	1.24099e-06	↑
1050	Myristic Acid	17.3	117	1.01143	2.14493	1.45095	1.9754		-0.520603	0.798918	0.209158			1.08453	0.0857495	0.153135				0.118786	1.21997	0.828571			0.445144	0.407622	0.158882
1060	unknown	17.5	285	0.863312	0.616317	1.07095	0.521228		-0.310939	0.529725	0.513465			-0.486209	0.508244	0.403106				0.241759	0.80271	0.701984			-1.03891	0.935966	0.0456898	↓
1062	fructose 1	17.5	217	1.19781	1.41889	1.43951	1.14113		-0.265181	0.640424	0.463125			0.244367	0.575566	0.582522				0.314307	0.763885	0.391805			-0.335121	0.961592	0.260971
1065	unknown	17.5	149	2.00377	2.52139	3.87931	3.80786		-0.953081	0.629795	0.137623			0.331499	0.368837	0.653202				-0.594765	0.211477	0.34752			-0.0268176	0.327077	0.959509
1079	Analyte 1620	17.7	360	0.000840804	0.00224205	0.00107128	0.00121506		-0.349498	0.38947	0.644533			1.41498	1.05097	0.0459417	↑			0.883792	0.724189	0.11077			0.181689	0.0904802	0.764148
1086	dl-p-Hydroxyphenyllactic acid	17.7	179	0.0749936	0.101341	0.0650276	0.0653038		0.205715	0.0655976	0.670282			0.434382	0.21657	0.391068				0.633984	0.0238541	0.198275			0.00611337	0.368257	0.989773
1102	unknown	18	160	0.613215	1.38507	2.48112	1.43277		-2.01653	0.997539	2.41984e-05			1.17549	1.21089	0.0307899	↑			-0.0488464	1.16059	0.911996			-0.792186	0.993254	0.0235689	↓
1112	8-Aminocaprylic acid	18.1	174	1.23052	5.76489e-07	5.18475e-07	0.939442		21.1785	2.15719	0.000231528	↑		-21.0255	2.22268	0.000231528	↓	*		-20.6361	2.43026	5.18137e-05	↓		20.7891	2.503	5.18136e-05	↑
1125	unknown	18.2	218	1.48892	5.76489e-07	5.18475e-07	4.44848e-07		21.4535	2.40918	0.00011018	↑		-21.3005	2.5779	0.00011018	↓	*		0.373982	1.97613	0.000588536	↑		-0.220963	0.8537	0.0630233	↓
1130	unknown	18.3	179	0.13575	0.0710098	0.12199	0.136773		0.154182	0.670637	0.867023			-0.93486	0.0463408	0.454873				-0.945695	0.24301	0.252515			0.165017	0.708872	0.755703
1137	pentadecanoic acid	18.3	117	1.23366	1.28115	2.34318	1.40055		-0.925523	0.824043	0.05977			0.0544948	0.224113	0.926342				-0.128559	0.194519	0.826369			-0.742469	0.62909	0.0984658	↓
1138	Gallic acid	18.4	281	0.0492397	0.0805785	0.0358632	0.0526399		0.457318	0.106241	0.516697			0.710575	0.0875942	0.399676				0.61424	0.608871	0.416851			0.553653	0.454782	0.306021
1140	D-galacturonic acid 2	18.4	333	0.0770256	0.0926606	0.102719	0.145616		-0.415287	0.201831	0.486408			0.266618	0.713858	0.682101				-0.652142	0.913355	0.270077			0.503473	0.355487	0.322275
1146	1-Hexadecanol	18.5	299	0.672389	0.692934	1.00032	0.40502		-0.573097	0.405325	0.337763			0.0434218	0.202245	0.952488				0.774725	0.141932	0.296183			-1.3044	0.67535	0.0351142	↓
1158	N-alpha-Acetyl-L-ornithine 2	18.6	174	0.0434439	5.76489e-07	5.18475e-07	4.44848e-07		16.3545	1.78209	0.00262924	↑		-16.2015	1.84938	0.00262927	↓	*		0.373982	1.97613	0.000588536	↑		-0.220963	0.8537	0.0630233	↓
1162	pantothenic acid	18.7	291	0.0613648	0.032268	0.0399604	0.0568697		0.618841	0.901	0.215323			-0.927306	0.433885	0.0408785				-0.817554	0.149492	0.0360055	↓		0.509089	0.904531	0.273917
1165	Galactonic acid	18.8	212	0.638526	0.285872	5.18475e-07	0.49713		20.232	2.20687	0.0250844	↑		-1.15938	0.942745	0.240604				-0.798255	1.69473	0.317052			19.8709	3.20842	0.00248692	↑
1186	palmitoleic acid	19.1	311	0.0106915	5.76489e-07	5.18475e-07	0.000665396		14.3318	2.10075	0.00107274	↑		-14.1788	2.21354	0.00107279	↓	*		-10.1727	0.183089	0.328783			10.3257	0.472942	0.328742
1195	unknown	19.3	343	0.00192761	0.00458759	0.00655218	0.00400319		-1.76516	0.580471	0.0436985			1.25092	0.142315	0.37483				0.196584	0.528915	0.848145			-0.710823	0.337872	0.277894
1200	palmitic acid	19.3	313	1.93843	5.76489e-07	5.18475e-07	2.61057		21.8341	2.12891	0.000587783	↑		-21.6811	2.24957	0.000587783	↓	*		-22.1106	2.66301	3.6585e-05	↓		22.2636	2.66881	3.6585e-05	↑
1215	N-Acetyl-D-galactosamine 1	19.5	87	0.310964	0.201304	0.356136	0.279249		-0.19568	0.242112	0.623173			-0.627374	0.396519	0.091276				-0.472178	0.246212	0.236647			-0.350876	0.506147	0.381052
1220	myo-inositol	19.7	305	0.0949424	0.0574002	0.0853146	0.0671542		0.15426	0.145797	0.647451			-0.725998	0.306457	0.0410971				-0.226422	0.155621	0.479405			-0.345316	0.314103	0.290948
1249	unknown	19.9	110	0.0709281	5.76489e-07	5.18475e-07	0.0078737		17.0617	2.14707	0.00101533	↑		-16.9087	2.25331	0.00101534	↓	*		-13.7375	0.547097	0.286314			13.8905	0.807498	0.286311
1262	unknown	20.1	87	1.97489	2.53662	2.51448	1.43232		-0.348487	0.0693994	0.384832			0.361136	0.276016	0.555473				0.824557	0.495211	0.215548			-0.811908	0.693662	0.0325412	↓
1268	heptadecanoic acid	20.2	117	0.404588	0.575025	0.609305	0.796876		-0.590708	0.677269	0.276457			0.507169	0.0819807	0.569029				-0.470732	1.20967	0.452803			0.387192	0.258664	0.359155
1276	Octadecanol	20.3	327	0.302232	5.76489e-07	5.18475e-07	0.00664222		19.153	1.9006	0.0682564	↑		-18.9999	1.97511	0.0682565	↓	*		-13.4921	0.455745	0.328704			13.6451	0.521443	0.3287
1278	Analyte 1965	20.4	377	0.00179006	0.00305119	0.00340174	0.00645774		-0.926267	0.676403	0.292502			0.769369	0.124677	0.627734				-1.08165	1.89805	0.22266			0.924756	0.886582	0.119595
1303	linoleic acid	20.8	337	0.10571	5.76489e-07	5.18475e-07	4.44848e-07		17.6374	1.88022	0.0133298	↑		-17.4844	1.97952	0.0133299	↓	*		0.373982	1.97613	0.000588536	↑		-0.220963	0.8537	0.0630233	↓
1331	Analyte 2064	21.3	337	0.0197681	0.0168336	0.00180535	0.00200916		3.45283	1.68283	0.0111769	↑		-0.231836	0.352631	0.758881				3.06668	1.38393	0.0609512	↑		0.154318	0.732602	0.922779
1384	6-phosphogluconic acid	22.5	318	0.0838848	5.76489e-07	5.18475e-07	0.0195401		17.3038	2.24555	0.00180373	↑		-17.1508	2.37213	0.00180374	↓	*		-15.0488	0.770805	0.156391			15.2018	0.9739	0.15639
1419	unknown	23	226	0.127582	5.76489e-07	5.18475e-07	0.118274		17.9087	2.1757	0.000187312	↑		-17.7557	2.26925	0.000187313	↓	*		-17.6464	1.94602	0.000739137	↓		17.7994	1.96601	0.000739134	↑
1466	1-Monopalmitin	23.9	371	0.0668888	5.76489e-07	5.18475e-07	0.0553705		16.9771	1.94962	0.000724303	↑		-16.8241	2.03826	0.000724309	↓	*		-16.5515	1.36902	0.0172391	↓		16.7045	1.51336	0.017239	↑
1485	Behenic acid	24.3	132	0.394404	5.76489e-07	5.18475e-07	0.136452		19.537	2.14181	0.0082834	↑		-19.3839	2.23335	0.0082834	↓	*		-17.8527	1.33851	0.02468	↓		18.0057	1.47528	0.02468	↑
1520	maltose	25	361	0.141473	0.0982139	5.18475e-07	0.283861		18.0578	1.91926	0.00786658	↑		-0.526527	1.28135	0.59616				-1.53118	2.04052	0.0483349	↓		19.0625	2.71613	0.000127035	↑
1555	Lignoceric acid	25.7	132	0.0926819	5.76489e-07	5.18475e-07	4.44848e-07		17.4477	1.62971	0.0205422	↑		-17.2946	1.65753	0.0205423	↓	*		0.373982	1.97613	0.000588536	↑		-0.220963	0.8537	0.0630233	↓
1577	3,7,12-Trihydroxycoprostane 2	26.3	105	0.051009	0.0648673	0.024653	0.0544494		1.04899	0.916971	0.155194			0.346739	0.196409	0.591172				0.252573	0.0777866	0.650181			1.14316	1.63973	0.0490983	↑
1591	Galactinol 1	26.7	411	0.0355257	5.76489e-07	5.18475e-07	4.44848e-07		16.0642	1.57351	0.0352607	↑		-15.9112	1.5634	0.035261	↓	*		0.373982	1.97613	0.000588536	↑		-0.220963	0.8537	0.0630233	↓
1648	alpha-Tocopherol	27.9	237	0.0594007	0.0371843	5.18475e-07	0.0373701		16.8058	2.25866	0.000310181	↑		-0.675786	1.10164	0.206735				-0.00718987	0.145704	0.992221			16.1372	2.06435	0.0128893	↑
1704	Analyte 2912	29.7	129	1.02637	5.76489e-07	5.18475e-07	0.0301625		20.9168	2.39541	0.000566483	↑		-20.7637	2.54467	0.000566483	↓	*		-15.6751	0.298025	0.328697			15.8281	0.406635	0.328696
1709	Analyte 2921	29.8	216	0.0349239	5.76489e-07	5.18475e-07	4.44848e-07		16.0396	1.87217	0.00531848	↑		-15.8866	1.93841	0.00531854	↓	*		0.373982	1.97613	0.000588536	↑		-0.220963	0.8537	0.0630233	↓
1745	Analyte 2990	32	291	0.0822787	0.113542	0.0750905	0.0495308		0.131888	0.226463	0.848867			0.464636	0.186163	0.618547				1.19683	0.536144	0.27041			-0.600305	0.664786	0.391135
1748	Analyte 2994	32.3	203	0.0452026	0.123046	0.0436478	0.0273764		0.0504974	0.0650145	0.937706			1.44471	0.538115	0.0878134				2.16819	1.25602	0.0355829	↑		-0.672974	0.541627	0.325615
1749	Analyte 2996	32.6	57	0.00353723	0.015421	0.00813971	0.00754241		-1.20236	0.230057	0.227297			2.1242	0.466841	0.0613033				1.0318	0.359393	0.212085			-0.109951	0.216775	0.873826
1750	Analyte 2998	33.1	203	0.0353378	0.0378326	0.066577	0.052548		-0.91381	0.0392998	0.151792			0.0984153	0.51174	0.901887				-0.474008	0.46208	0.525717			-0.341388	0.113485	0.5338
a R.T. represented retention time.
b m/z represented the ratio of mass to charge.
c indicated logarithm value of the fold change of relative abundance with base 2.
d indicated the weight attributed by one specific metabolite in constipation group.
e indicated p value obtained by Student's t test.
f abundance of metabolites changed significantly between constipation and non-constipation groups were marked (VIP > 1, p < 0.1).↑indicated metabolites enriched in constipation group. ↓indicated metabolites spoiled in constipation group.
g abundance of metabolites changed significantly between D28 and D0 were marked (VIP > 1, p < 0.1).↑indicated metabolites were up-regulated after LcS intervention. ↓indicated metabolites were down-regulated after LcS intervention.
h constipation-enriched metabolites which were down-regulated by LcS, or constipation-spoiled metabolites which were up-regulated by LcS, were considerded as potential constipation-targeted metabolites regulated by LcS in constipation group. They were marked as "*".

## Sheet: Supplementary Table 2
Supplementary Table 2. Relative abundances of PIPA in constipation and non-constipation group on D0 and D28
NO.		Relative abundance of PIPA %
		D0	D28
Constipation	1	2.77593e-07	0.0394663
	2	0.000592013	0.0282453
	3	0.0479576	4.06007e-07
	4	3.79267e-07	0.0378698
	5	3.82615e-07	0.065142
	6	4.04669e-07	0.0395432
	7	3.98154e-07	0.0558417
	8	4.10306e-07	5.6679e-07
	9	4.25275e-07	0.0417627
	10	0.111131	0.0383512
	11	3.07197e-07	5.39524e-07
	12	5.23257e-07	0.15859
	13	6.14779e-07	4.6523e-07
	14	0.0175039	0.161037
	15	0.0270837	4.88829e-07
	16	0.0470312	0.0628214
	Min	2.77593e-07	4.06007e-07
	Median	4.74266e-07	0.0389087
	Max	0.111131	0.161037
Non-constipation	1	6.25421e-07	0.025635
	2	0.0397689	0.0190841
	3	0.0419431	3.77821e-06
	4	0.0976432	0.0614377
	5	0.0448351	0.0645571
	6	0.0793008	0.0466174
	7	0.0501915	0.0706943
	8	0.0511406	0.0427977
	9	0.0118389	5.57494e-07
	10	0.0692713	0.0290741
	11	0.05145	0.0104498
	12	0.0344047	0.206281
	13	0.10091	4.07813e-07
	14	0.0737495	5.08829e-07
	15	0.0583001	4.0689e-07
	16	0.0812924	0.128252
	17	0.050849	2.84306e-07
	18	0.0950502	5.56842e-07
	19	0.0361042	0.0568689
	20	0.0241509	3.62277e-07
	21	6.40206e-07	3.56851e-07
	22	3.29364e-07	0.0130636
	Min	3.29364e-07	2.84306e-07
	Median	0.0505203	0.0160739
	Max	0.10091	0.206281

## Sheet: Supplementary Table 3
Supplementary Table 3. Relative abundances of genera in constipation and non-constipation group on D0 and D28
Genus	Constipation at D0																					Non-constipaiton at D0																											Constipation at D28
	NO.	1	2	3	4	5	6	7	8	9	10	11	12	13	14	15	16	Min	Median	Max		NO.	1	2	3	4	5	6	7	8	9	10	11	12	13	14	15	16	17	18	19	20	21	22	Min	Median	Max		NO.
[Eubacterium]_brachy_group		0	0.00677522	0.0239506	0	0	0.0573814	0.0217545	0	0.0169233	0	0	0	0	0	0	0	0	0	0.0573814			0	0.00366367	0	0	0	0.0362669	0	0.00636835	0.00346705	0.0017369	0.0259817	0	0	0	0.00533115	0.00937471	0	0.00454731	0.0137901	0.00704771	0.00625469	0.00228964	0	0.00287834	0.0362669
[Eubacterium]_coprostanoligenes_group		0.159075	0.318435	2.18749	0	2.17761	5.33054	2.80633	0.0665242	0.958284	0.955602	0.136867	0	0	3.87323	0.154927	0.0194502	0	0.238755	5.33054			0.435579	0.820663	2.17621	0.00189502	0.212033	1.74081	0.548216	0.41182	0.00173352	0.0017369	0.0796771	0.142675	0.89632	0.0495476	1.40387	0.49311	0.0105791	0.284207	1.30178	0.335941	0.00625469	0.297653	0.00173352	0.316797	2.17621
[Eubacterium]_hallii_group		1.91562	0.738499	1.29493	4.00754	1.69894	5.25535	3.04835	2.37471	3.57294	2.77201	0.627851	0.00373058	1.40826	1.26602	1.99855	1.06544	0.00373058	1.80728	5.25535			2.00745	2.04067	1.46106	1.48948	0.770207	3.1794	1.01914	1.27367	1.5463	2.06169	0.568133	0.328585	1.18581	1.12655	0.499351	2.53867	1.08753	1.61202	1.29075	1.34611	0.723459	2.12707	0.328585	1.31843	3.1794
[Eubacterium]_nodatum_group		0	0.00451681	0	0	0	0	0	0	0.00634625	0	0	0	0	0	0	0	0	0	0.00634625			0	0	0	0	0	0	0	0	0	0	0	0	0	0	0	0.00374988	0	0	0	0	0	0	0	0	0.00374988
[Eubacterium]_oxidoreducens_group		0	0.0135504	0.0015967	0.00269143	0.0151691	0.00395734	0.00543863	0.00806354	0.0211542	0.0153716	0.0021725	0	0	0	0.00516422	0	0	0.00332438	0.0211542			0.0147297	0.00366367	0.00961224	0	0.00181225	0	0.00898715	0.019105	0.00173352	0	0	0.00432348	0.00742294	0	0.00533115	0	0.00211582	0.00454731	0.00551602	0.00234924	0	0	0	0.00223253	0.019105
[Eubacterium]_ruminantium_group		3.00002	0.00225841	0.268246	0	0	0	0.0380704	0	0.00211542	0.0179335	0.0021725	0	0	0.83376	0.0154927	0	0	0.00214396	3.00002			0.404015	0.0879282	0	0.00758006	2.26894	0.274017	1.24562	0.019105	0	0	0	0.559891	0.243101	0	0.323423	0.00937471	0	0	0.278559	0.192637	0	0.0641099	0	0.0416075	2.26894
[Eubacterium]_ventriosum_group		0.201645	0.381671	0.0654649	0	0.893294	0.278992	0.269212	0.145144	0.169233	0.110163	0.0391049	0	0.159529	0.280198	0.13427	0.0172891	0	0.152336	0.893294			0.016834	0.153874	0.530596	0.221717	0.057992	0.102756	0.100656	0.0573151	0.0312034	0.871921	0.107391	0.058367	0.131757	0.0547631	0.0462033	0.0768726	0.188308	0.138693	0.0413702	0.112763	0.0271037	0.057241	0.016834	0.0887643	0.871921
[Ruminococcus]_gauvreauii_group		0.00224049	0	0.137317	0.279908	0.00168546	0.110806	0.0598249	0.846672	0	0.122973	0	0	0.159529	0.032462	0	0.529478	0	0.0461434	0.846672			0	0.21982	0.174943	0	0.0489308	0.104771	0.0485306	0	0	0	0	0.399922	0	0.146035	0.60242	0.309365	0.0655904	0.0227366	0	0.110414	0.123009	0.0503721	0	0.0496514	0.60242
Acetanaerobacterium		0.00672148	0	0.0015967	0.00269143	0	0	0	0	0	0	0	0	0	0	0	0	0	0	0.00672148			0	0	0	0	0	0	0.00179743	0.00424556	0	0	0	0	0	0	0.00177705	0	0	0	0	0	0	0	0	0	0.00424556
Acetitomaculum		0	0	0	0	0	0	0	0	0	0	0	0	0	0	0	0	0	0	0			0	0	0	0.00189502	0	0	0.00179743	0	0.00346705	0	0	0	0	0.00260777	0	0	0	0	0	0	0	0	0	0	0.00346705
Acetoanaerobium		0	0	0	0	0	0	0	0	0	0	0	0	0	0	0	0.00864454	0	0	0.00864454			0.0126255	0	0.00768979	0.0132651	0.007249	0.0100741	0.00718972	0.00424556	0.0121347	0.00347379	0.00173211	0.0172939	0	0.00260777	0	0.00749977	0.0105791	0.00909463	0.00275801	0.00704771	0.0104245	0.00457928	0	0.00721936	0.0172939
Acholeplasma		0	0	0	0	0	0	0	0	0	0	0	0	0	0	0	0.00216113	0	0	0.00216113			0	0	0	0	0.00181225	0.00402966	0	0	0	0	0.00346422	0.00648522	0	0	0	0	0	0.00227366	0	0	0	0.00457928	0	0	0.00648522
Acidaminococcus		0	0	0	0	0	0	0.0190352	0	0	0	0.0238975	0	0	0.00170853	0	0	0	0	0.0238975			0	0	0	0	0	0	0.00898715	0	0	0.0017369	0	0	0	0	0	0	0	0	0	0	0	0	0	0	0.00898715
Acinetobacter		0	0	0	0	0	0	0	0	0	0	0	0	0	0	0	0	0	0	0			0	0	0	0	0	0	0	0	0	0	0.00519633	0	0	0	0	0.00374988	0	0	0	0	0	0	0	0	0.00519633
Actinobacillus		0	0	0	0	0	0	0	0	0	0	0	0	0	0	0	0	0	0	0			0	0	0	0	0	0	0	0	0	0	0	0	0	0	0	0	0	0	0	0	0	0	0	0	0
Actinomyces		0	0	0	0.00269143	0.00674184	0	0.00271931	0	0	0.00256193	0	0.00186529	0	0	0	0.0108057	0	0	0.0108057			0	0	0.00192245	0	0	0.00201483	0	0	0	0.0017369	0.00173211	0	0	0	0	0	0	0	0	0	0.0104245	0	0	0	0.0104245
Adlercreutzia		0	0.00225841	0.0319341	0	0.021911	0.0514454	0.0815794	0	0.025385	0	0	0	0.033006	0.032462	0.00860704	0	0	0.00543272	0.0815794			0.0399806	0.124565	0.0595959	0	0.014498	0.0725338	0.0413409	0	0	0.00694758	0.00173211	0.0108087	0.0167016	0.0286854	0.0159935	0.00749977	0.0380848	0.0363785	0.0303381	0.0328893	0.00416979	0.0435031	0	0.0226935	0.124565
Aeromonas		0	0	0	0	0	0	0	0	0	0	0	0	0	0	0	0	0	0	0			0	0	0	0	0	0	0	0	0	0.0017369	0.00173211	0	0	0	0	0	0	0	0	0	0	0	0	0	0.0017369
Aggregatibacter		0	0	0	0	0	0	0	0.00201589	0	0	0	0	0	0	0	0	0	0	0.00201589			0	0	0	0	0	0	0	0	0	0	0	0	0	0	0	0	0	0	0	0	0.0020849	0	0	0	0.0020849
Akkermansia		0.199404	0.00677522	0.197991	0	0.00168546	0.0969548	0.00271931	0	0	0	0.0108625	0	0	0.230651	0	0	0	0.00084273	0.230651			0	3.12511	0	0.00758006	0.0036245	0	0.00179743	0	0	0	0	0.13619	0.0241246	0	0.0870755	0.0356239	0	0	0	0.00939695	0	0.0595306	0	0	3.12511
Alistipes		1.22779	1.18792	0.961216	0.0726686	3.07596	3.88215	2.72475	0.0120953	2.15561	0.586683	0.0021725	0.00373058	0.170531	0.141808	0.435516	0.0064834	0.0021725	0.5111	3.88215			0.0715443	1.08811	0.1884	0.0530605	0.125045	1.28546	0.291184	0.0551923	0	0.107687	0.0658202	0.287512	0.534452	0.0521553	0.687719	0.284991	0.082517	0.338775	0.209609	0.4628	0.00833959	0.297653	0	0.199004	1.28546
Allisonella		0	0.049685	0.00479011	0.00269143	0	0	0	0.00403177	0	0	0.0760374	0	0	0.00512558	0	0	0	0	0.0760374			0	0.0989192	0.0134571	0	0	0	0.0197717	0	0.0624068	0.0017369	0	0	0.0111344	0	0.00177705	0.00374988	0	0	0.0358542	0.00234924	0	0	0	0	0.0989192
Alloprevotella		0	0	0	0	0	0	0.00271931	0	0	0	0	0	0	2.14249	0	0	0	0	2.14249			0	0	0.00192245	0	0	0	0	0	0	0	0.181872	0	0	0	0	0	0	0	0	0	0	0	0	0	0.181872
Alloscardovia		0	0	0	0	0	0	0	0	0	0	0	0	0	0	0.00172141	0.00432227	0	0	0.00432227			0	0	0	0	0	0	0	0	0	0	0	0	0	0	0	0	0	0	0	0	0	0	0	0	0
Aminobacterium		0	0	0	0	0	0	0	0	0	0	0	0	0	0	0	0.0410615	0	0	0.0410615			0.0378764	0	0.0461388	0.0435854	0.0543675	0.05843	0.0647075	0.0275962	0.116146	0.0555806	0.13164	0.0562053	0.0111344	0.0312932	0.0159935	0.0524984	0.0253898	0.0500205	0.0413702	0.0610802	0.0416979	0.0526617	0	0.0480796	0.13164
Aminomonas		0	0	0	0	0	0	0	0	0	0	0	0	0	0	0	0	0	0	0			0	0	0.0038449	0	0	0	0	0	0	0	0.00346422	0	0.00185574	0	0	0	0	0	0	0	0	0	0	0	0.0038449
Anaerobaculum		0	0	0	0	0	0	0	0.00201589	0	0	0	0	0	0	0	0.0151279	0	0	0.0151279			0.0147297	0	0.017302	0.0246352	0.0253715	0.0221631	0.0161769	0.0148595	0.0416045	0.0191058	0.0675524	0.0389113	0.00927868	0.0130388	0.00177705	0.0281241	0.0253898	0.0181893	0.0165481	0.0164447	0.020849	0.0183171	0	0.0182532	0.0675524
Anaerococcus		0	0	0	0	0	0	0.00271931	0	0	0	0	0	0	0	0	0	0	0	0.00271931			0	0	0	0	0	0	0	0	0	0	0.00173211	0	0	0	0	0	0	0	0	0	0.00416979	0	0	0	0.00416979
Anaerofilum		0	0.00451681	0	0	0	0.00791468	0.00543863	0	0.0275004	0	0	0	0	0.00341705	0	0	0	0	0.0275004			0	0	0	0	0	0.00402966	0	0	0	0	0	0	0.00185574	0	0.00177705	0.00187494	0	0.00227366	0.00275801	0	0	0	0	0	0.00402966
Anaerofustis		0.00224049	0.00225841	0	0.0107657	0	0	0	0	0.00211542	0	0	0	0	0	0	0	0	0	0.0107657			0	0	0	0	0	0.00402966	0.00179743	0	0	0.0121583	0.00173211	0	0	0	0.00177705	0	0	0	0	0	0	0	0	0	0.0121583
Anaerolineaceae_UCG-001		0	0	0	0	0	0	0	0	0	0	0	0	0	0	0	0	0	0	0			0	0	0	0	0.00181225	0	0	0	0	0	0	0.00216174	0	0	0	0.00187494	0	0	0	0	0.0020849	0	0	0	0.00216174
Anaerostipes		3.83797	1.30988	0.237909	5.33441	3.12147	0.949762	2.31413	1.20752	1.10848	1.29122	3.95829	0.563317	10.3336	0.0768836	5.98878	0.546767	0.0768836	1.30055	10.3336			3.79395	2.22385	1.37071	1.57097	0.610729	0.860332	0.0952638	1.76615	1.76993	6.03918	1.13107	3.64037	0.822091	0.565885	0.0373181	1.96681	2.48186	0.95721	0.270285	1.45418	0.214744	0.70063	0.0373181	1.25089	6.03918
Anaerotruncus		0.0224049	0.0587186	0.491785	0	0.0101128	0.106848	0.815794	0	0.535201	0.00256193	0	0	0	0.305826	0	0.00432227	0	0.00721751	0.815794			0.0252509	0.0366367	0.0115347	0.00189502	0.00906125	0.082608	0.116833	0	0.00693409	0.0017369	0	0.00864697	0.0668065	0.00260777	0.111954	0.0112496	0	0.00682097	0.0220641	0.0540325	0	0.0114482	0	0.0101555	0.116833
Anaerovorax		0	0	0	0	0	0	0	0	0	0	0	0	0	0	0	0.00216113	0	0	0.00216113			0	0	0	0.00189502	0	0.00805932	0.00718972	0.00212278	0.00173352	0	0.00173211	0	0	0.00260777	0	0	0.00211582	0.00227366	0.00551602	0	0	0.00228964	0	0.000866056	0.00805932
Anoxybacillus		0	0	0	0	0	0	0	0	0	0	0	0	0	0	0	0	0	0	0			0	0	0	0.00189502	0	0	0	0	0	0	0.00519633	0	0	0	0	0.00374988	0	0	0	0.00234924	0.0020849	0	0	0	0.00519633
Arcobacter		0	0	0	0	0	0	0	0	0	0	0	0	0	0.00170853	0	0.00216113	0	0	0.00216113			0	0	0	0	0	0.00201483	0.00179743	0	0.00173352	0.0017369	0.00173211	0.00216174	0.00185574	0	0	0	0	0	0	0	0.0020849	0	0	0	0.00216174
Atopobium		0	0	0	0	0	0	0	0	0	0	0	0	0	0	0	0.00432227	0	0	0.00432227			0	0	0.00192245	0	0.00181225	0	0	0	0.00173352	0.0017369	0	0.00432348	0	0	0	0.00187494	0.00211582	0.00227366	0	0	0	0.00228964	0	0	0.00432348
Azospirillum		0	0	0	0	0	0	0	0	0	0	0	0	0	0	0	0.00432227	0	0	0.00432227			0.00420849	0	0.0038449	0.00568505	0.00543675	0.0100741	0.00539229	0	0.00693409	0.0017369	0.00692845	0.00648522	0.00185574	0.00521553	0.00177705	0.00374988	0.00423164	0	0.00551602	0	0.00416979	0.00228964	0	0.00418914	0.0100741
Bacillus		0	0	0	0	0	0	0	0	0	0	0	0	0	0.00512558	0.0120499	0	0	0	0.0120499			0	0.00366367	0	0.00568505	0	0.00201483	0.00179743	0	0	0.0017369	0	0.00216174	0	0	0	0	0	0	0	0	0	0	0	0	0.00568505
Bacteroides		19.2638	21.6559	1.15921	0.285291	19.8867	9.96458	14.1241	9.78712	4.89931	5.18279	8.49663	47.5201	2.05187	4.72236	22.0185	23.4505	0.285291	9.87585	47.5201			12.6697	7.73035	34.7732	19.7271	12.1693	12.9513	17.4512	21.2597	26.8817	20.0316	27.5666	19.3497	15.9296	20.6118	6.45958	16.3851	26.5789	19.1828	12.0856	8.26932	20.9261	20.0046	6.45958	19.2663	34.7732
Barnesiella		0.013443	0.15583	0.134123	0	0.487098	0.811255	0.837548	0	0.361736	0	0	0	0.066012	0.19648	0.130827	0	0	0.0984195	0.837548			0.0147297	0.417659	0.157641	0.0227402	0.014498	0.137008	0.122225	0	0.00346705	0	0.0259817	0.0929549	0	0.0286854	0.0106623	0.0337489	0.00211582	0.140967	0.00275801	0	0	0.103034	0	0.018735	0.417659
BD1-7_clade		0	0	0	0	0	0	0	0	0	0	0	0	0	0	0	0.00216113	0	0	0.00216113			0	0	0	0	0.007249	0.00201483	0.00359486	0	0.0104011	0.0017369	0.00519633	0.00216174	0	0	0.00177705	0.00937471	0.00423164	0	0	0	0	0.00228964	0	0.000868448	0.0104011
Bifidobacterium		6.05382	15.985	2.79583	15.2819	3.4653	0.68462	15.5001	2.88473	11.7448	2.50045	35.7701	1.02404	13.2244	4.46779	5.66515	26.5301	0.68462	5.85948	35.7701			8.88622	1.54973	8.17041	16.4942	11.3175	12.4295	11.7893	10.5715	24.2901	14.2547	20.0353	10.2358	5.46143	12.5955	3.17204	14.1146	17.0937	18.2143	7.15153	5.96706	26.2926	10.83	1.54973	11.5534	26.2926
Bilophila		0.0604934	0.0587186	0.0526912	0.00807428	0.116297	0.0494667	0.0625442	0	0.0634625	0.07942	0.00868998	0.341348	0	0.169144	0	0.00432227	0	0.0557049	0.341348			0.0736485	0.0696098	0.0903551	0.0284252	0.021747	0.155142	0.0431383	0.0551923	0.00173352	0	0.0952661	0.0216174	0.0519606	0.0156466	0.0639738	0.0262492	0.00211582	0.0386522	0.0358542	0.0140954	0.0020849	0.0297653	0	0.0328097	0.155142
Blautia		9.68342	7.29691	4.89709	13.99	8.36156	13.4055	7.38565	7.54949	7.99628	13.4476	12.9155	18.3227	22.5706	5.36306	13.1791	8.30308	4.89709	9.02249	22.5706			7.87829	11.5882	3.98908	8.41387	2.85248	11.2508	3.43848	9.00696	5.82464	15.8683	6.12821	14.6955	14.2372	6.22213	3.05475	11.4559	10.5812	7.06198	8.9001	9.26304	6.70294	6.22553	2.85248	8.14608	15.8683
Brevundimonas		0	0	0	0	0	0	0	0	0	0	0	0	0	0	0	0.00216113	0	0	0.00216113			0	0	0.00192245	0	0.0036245	0	0	0	0	0.0017369	0	0.00216174	0	0	0	0.00187494	0.00423164	0	0	0.00234924	0.0020849	0	0	0	0.00423164
Brooklawnia		0	0	0	0	0	0	0	0.00201589	0	0	0	0	0	0	0	0.00216113	0	0	0.00216113			0.00420849	0	0.00192245	0.00189502	0.0036245	0.0100741	0.00539229	0	0.00866761	0.00694758	0.00692845	0.00432348	0	0.00260777	0	0.00749977	0.00634746	0.00227366	0	0.00234924	0.00833959	0	0	0.00311613	0.0100741
Brucella		0	0	0	0	0	0	0	0	0	0	0	0	0	0	0	0	0	0	0			0	0	0	0	0	0	0	0	0	0	0	0	0.00185574	0	0	0	0	0	0	0	0	0	0	0	0.00185574
Butyricicoccus		0	0.00451681	0	0	0	0	0	0	0	0	0	0	0	0	0	0	0	0	0.00451681			0	0	0	0	0	0	0	0	0	0.0104214	0	0	0	0	0	0	0	0	0	0	0	0	0	0	0.0104214
Butyricimonas		0.0492909	0.0338761	0.0606748	0.00269143	0.173602	0.132571	0.187633	0.00201589	0.0655779	0.0102477	0.0021725	0	0.0357565	0.268239	0	0	0	0.0348163	0.268239			0.0610231	0.0769372	0.201857	0.00379003	0.014498	0.0463411	0.0790869	0.0212278	0	0	0.0138569	0.0432348	0.0185574	0	0.0639738	0.0206244	0.0190424	0.0454731	0.00275801	0.103366	0	0.00228964	0	0.0198334	0.201857
Caldicoprobacter		0	0	0	0	0	0	0	0	0	0	0	0	0	0	0	0.0108057	0	0	0.0108057			0.016834	0	0.0211469	0.0170551	0.0253715	0.0100741	0.0179743	0.0148595	0.0277364	0.0138952	0.0294459	0.0194557	0.00927868	0.0156466	0.00533115	0.0281241	0.0148107	0.0227366	0.0193061	0.0117462	0.020849	0.00457928	0	0.0169445	0.0294459
Campylobacter		0	0	0	0	0	0	0	0	0	0	0	0	0	0	0	0	0	0	0			0	0	0	0	0	0	0	0	0	0	0	0	0	0	0	0	0	0	0	0	0	0	0	0	0
Candidatus_Caldatribacterium		0	0	0	0	0	0	0	0	0	0	0	0	0	0	0	0.00216113	0	0	0.00216113			0.00631273	0	0.00576735	0.0113701	0.00543675	0.00604449	0.00179743	0.00212278	0.0104011	0.00868448	0.0190532	0.00648522	0.00185574	0	0.00177705	0.00374988	0.00211582	0.00227366	0.00551602	0	0	0.00686892	0	0.00459332	0.0190532
Candidatus_Competibacter		0	0	0	0	0	0	0	0	0	0	0	0	0	0	0	0.00432227	0	0	0.00432227			0.0105212	0	0.00768979	0.00758006	0.014498	0.00604449	0.00359486	0.00424556	0.0173352	0.00521069	0.0207853	0.00648522	0.00556721	0.00521553	0	0.00749977	0.0169266	0.0136419	0.00275801	0.00469848	0.0166792	0.00915856	0	0.0069925	0.0207853
Candidatus_Microthrix		0	0	0	0	0	0	0	0	0	0	0	0	0	0	0	0.00216113	0	0	0.00216113			0.00210424	0	0.0115347	0	0.0108735	0.00805932	0.00718972	0.00849113	0.0104011	0.00521069	0.00866056	0.00216174	0.00185574	0	0.0035541	0.00937471	0.00423164	0.00227366	0.00275801	0.00234924	0	0.00915856	0	0.00389287	0.0115347
Candidatus_Odyssella		0	0	0	0	0	0	0	0	0	0	0	0	0	0	0	0	0	0	0			0.00210424	0	0.00192245	0	0	0	0	0	0	0	0.00173211	0	0	0	0	0.00187494	0.00211582	0	0	0	0	0	0	0	0.00211582
Candidatus_Saccharimonas		0	0	0	0	0	0	0	0	0	0	0	0	0	0	0	0.00216113	0	0	0.00216113			0	0	0	0.00568505	0.00181225	0	0	0.00636835	0.00173352	0	0.00173211	0	0	0	0	0	0	0	0	0	0	0.00228964	0	0	0.00636835
Candidatus_Soleaferrea		0.00448099	0	0	0.00269143	0.0101128	0.00197867	0.00271931	0.00604766	0	0.00512387	0	0	0	0	0	0	0	0	0.0101128			0.00420849	0.00366367	0	0	0	0	0	0	0	0.00694758	0	0	0	0	0	0	0	0	0.00275801	0.00234924	0	0	0	0	0.00694758
Candidatus_Stoquefichus		0	0	0	0	0	0	0	0	0.0296158	0	0	0	0	0	0	0	0	0	0.0296158			0	0	0.00192245	0	0	0	0	0	0	0	0	0	0	0	0	0	0	0	0	0	0	0	0	0	0.00192245
Carnobacterium		0	0	0	0	0	0	0	0	0	0	0	0	0	0	0	0.00216113	0	0	0.00216113			0	0	0	0	0	0	0	0.00212278	0	0	0.00346422	0.00432348	0	0	0	0.00187494	0	0	0	0	0.0020849	0	0	0	0.00432348
Catabacter		0	0	0	0	0	0.0158294	0.00271931	0	0.00211542	0	0	0	0	0	0	0	0	0	0.0158294			0.00210424	0	0	0	0	0	0	0	0	0	0	0	0	0	0	0	0	0	0	0	0	0	0	0	0.00210424
Catenibacterium		0	0	0	0	0	0	0.228422	0	0	0	0	0	0	0.141808	0	0	0	0	0.228422			0.094691	0	0	0	0	0.00402966	0.359486	0	0	0	0	0	0	0	0	0	0	0	0	0	0	0.00228964	0	0	0.359486
Caulobacter		0	0	0	0	0	0	0	0	0	0.00256193	0	0	0	0	0	0.00216113	0	0	0.00256193			0.00210424	0	0.0038449	0	0.0036245	0.00402966	0.00718972	0.00212278	0.00173352	0.00521069	0.00692845	0.00216174	0	0	0	0	0.00211582	0	0	0	0	0.00228964	0	0.00191888	0.00718972
Cellulomonas		0	0	0	0	0	0	0	0	0	0	0	0	0	0	0	0	0	0	0			0	0	0	0	0	0	0	0.00212278	0.00173352	0	0	0.00216174	0	0	0	0	0	0.00227366	0	0	0	0	0	0	0.00227366
Cellulosilyticum		0	0	0	0	0	0	0	0	0	0	0	0	0	0	0	0	0	0	0			0	0	0	0	0	0	0	0	0	0	0	0	0	0	0	0	0	0	0	0	0	0	0	0	0
Christensenella		0.00224049	0	0.00479011	0	0.00168546	0.00395734	0.00271931	0	0.00634625	0.00256193	0	0	0	0	0	0	0	0	0.00634625			0.00420849	0	0.00192245	0	0	0	0	0	0	0	0.00173211	0.00216174	0.00371147	0	0.00177705	0.00187494	0	0	0	0	0	0	0	0	0.00420849
Christensenellaceae_R-7_group		0.0582529	0.304885	0.395983	0	2.41358	0.0831041	2.65405	0.00201589	1.24387	0.719904	0.0021725	0	0.0577605	1.22672	0.00516422	0.0172891	0	0.0706785	2.65405			0.0399806	0.285767	0.0961224	0.153496	0.154041	1.34188	0.239058	0.0212278	0.0329369	0.0138952	0.133373	0.715536	1.59408	0.0260777	1.03602	0.228743	0.0740537	0.416079	0.148933	1.20751	0.0250188	0.0457928	0.0138952	0.151214	1.59408
Citrobacter		0	0	0	0	0.00337092	0.00395734	0.00271931	0	0	0	0	0	0	0.0187938	0.00172141	0.0151279	0	0	0.0187938			0.0336679	0	0.0134571	0.00947508	0.014498	0.0100741	0.0233666	0.00636835	0.0121347	0.0191058	0.0554276	0.00864697	0.00371147	0.00521553	0.0231017	0.0168745	0.0105791	0.0159156	0.0303381	0.0211431	0.0896506	0.0114482	0	0.0139776	0.0896506
CL500-29_marine_group		0	0	0	0	0	0	0	0	0	0	0	0	0	0	0	0	0	0	0			0	0	0	0	0.00181225	0	0	0	0	0.0017369	0.00346422	0	0.00185574	0	0	0	0	0.00227366	0	0.00234924	0	0	0	0	0.00346422
Cloacibacillus		0	0	0.00319341	0	0	0	0.0543863	0	0	0	0	0	0	0	0	0	0	0	0.0543863			0.00631273	0	0.00192245	0	0.0108735	0.0100741	0.00718972	0.00212278	0.00693409	0.00347379	0	0.00216174	0.0742294	0	0.00177705	0.0187494	0.00211582	0	0.00551602	0	0.0020849	0.00228964	0	0.00214226	0.0742294
Clostridium_sensu_stricto_1		0.00896198	0.0858195	0.0143703	0.411788	0.0657329	0.366054	0.2393	0.0443495	0.0634625	0.379166	0.00651749	0.00186529	0	0.035879	0.00172141	0.222597	0	0.053906	0.411788			0.0105212	0.00732735	0.0115347	0.0909608	0.036245	0.225661	0.0521255	0.0127367	0.0242693	0.40296	0.0363743	0.0108087	0.00371147	0.0573709	0.0106623	0.0206244	0.0909803	0.104588	0.168239	0.0328893	0.170962	0.212936	0.00371147	0.0363097	0.40296
Collinsella		1.70502	0.991441	1.19274	15.1958	0.69778	1.35539	1.67238	0	0.514046	0.566188	2.11384	0	0.459334	0.780796	0.55085	0.162085	0	0.739288	15.1958			0.364034	0.56787	0.757445	1.04605	0.501993	0.898614	0.233666	0.388469	0.149083	0	1.25058	0.125381	0.257947	1.21522	0.101292	0.16312	0.738421	0.0272839	0.380606	0.80109	0.00416979	0.174013	0	0.37232	1.25058
Comamonas		0	0	0	0	0	0	0	0	0	0	0	0	0	0	0	0	0	0	0			0.00210424	0	0.00192245	0.00568505	0.0036245	0.0302224	0.00179743	0	0	0.0017369	0.00519633	0.00216174	0	0.00260777	0	0.00562482	0.00211582	0	0	0.00234924	0	0.00228964	0	0.00201335	0.0302224
Coprobacillus		0	0	0	0.00269143	0.00337092	0	0.00543863	0	0	0.00256193	0	0	0.00825151	0	0	0	0	0	0.00825151			0	0	0	0	0	0	0	0	0	0.00694758	0	0	0	0.00260777	0	0	0	0	0	0	0	0	0	0	0.00694758
Coprobacter		0.199404	0.203257	0.0015967	0.0242229	0	0	0.043509	0.00201589	0	0	0	0	0	0.00170853	0.0585279	0	0	0.000798352	0.203257			0	0.010991	0	0.00189502	0.00181225	0.00402966	0	0	0	0	0	0.0367496	0	0	0.0142164	0.0112496	0	0.00682097	0.00275801	0.0798741	0	0	0	0	0.0798741
Coprococcus_1		0.262138	0.0248425	0.105382	0.250303	0.937116	0.451137	0.35623	0.052413	0.442122	0.48933	0.162937	0	0.0687625	0.213566	0.285754	0.0691563	0	0.231934	0.937116			0.00210424	0.256457	0.330661	0.166761	0.110547	0.225661	0.1402	0.248365	0.00173352	0.111161	0.00519633	0.242115	0.217121	0.00260777	0.18659	0.187494	0.190424	0.113683	0.295107	0.37118	0	0.261019	0	0.187042	0.37118
Coprococcus_2		0.0448099	1.46345	0.395983	0	0.0101128	1.41277	0.290966	0	0.00846167	0.538006	0.00434499	0.00186529	0	0.355373	0.00172141	0.00216113	0	0.00928721	1.46345			0.00420849	0.0952555	0	0.147811	0.186662	0.910703	0.666846	0.439416	0	0	0.00866056	0.121058	2.64628	0	1.86057	0	0	0.388795	4.85134	0.963187	0.00416979	0.00457928	0	0.108157	4.85134
Coprococcus_3		0.00224049	0.00451681	0.102189	0.274526	0.112926	0.263163	0.201229	1.27202	0.00211542	1.27841	0.0782099	0.00373058	0.54735	0.0803007	0.416581	0.0410615	0.00211542	0.107557	1.27841			0.0988995	0.260121	0.251841	0.0322153	0.132294	0.0725338	0.176148	0.721746	0.00173352	0.809393	0.031178	0.23563	0.00371147	0.104311	0.119062	0.376863	0.28352	0.190987	0.295107	0.187939	0.00833959	0.222095	0.00173352	0.182044	0.809393
Corynebacterium_1		0	0	0	0	0	0	0	0	0	0	0	0	0.0027505	0	0.00172141	0	0	0	0.0027505			0	0	0	0.00379003	0	0	0	0.00212278	0.00520057	0	0.00173211	0	0	0	0	0	0	0.00227366	0	0	0	0.00228964	0	0	0.00520057
Dechloromonas		0	0	0	0	0	0	0	0	0	0	0	0	0	0	0	0	0	0	0			0	0	0	0	0.007249	0.00201483	0.00179743	0	0.00173352	0	0.00519633	0.00216174	0	0	0	0.00374988	0	0	0.00275801	0	0	0.00228964	0	0	0.007249
Defluviicoccus		0	0	0	0	0	0	0	0	0	0	0	0	0	0	0	0.00216113	0	0	0.00216113			0	0	0	0	0.0036245	0.00402966	0.00179743	0	0.00866761	0.0017369	0.00346422	0	0	0	0	0	0	0.00227366	0	0	0.0020849	0.00457928	0	0	0.00866761
Defluviitaleaceae_UCG-011		0.00672148	0.011292	0.00638682	0	0	0.00197867	0.0217545	0	0	0	0	0	0	0.00512558	0	0	0	0	0.0217545			0.00841698	0	0	0	0	0.00402966	0.00179743	0	0	0	0	0	0.00371147	0	0	0	0	0.00227366	0.00275801	0.0117462	0	0	0	0	0.0117462
Defluviitoga		0	0	0	0	0	0	0	0	0	0	0	0	0	0	0	0	0	0	0			0.00210424	0	0	0.00379003	0.0036245	0	0.00539229	0.00212278	0.00173352	0.00521069	0.0103927	0.00432348	0.00371147	0	0	0.00187494	0	0.00682097	0.00275801	0.00234924	0	0.00228964	0	0.00220621	0.0103927
Denitratisoma		0	0.00225841	0	0	0	0	0	0	0	0	0	0	0	0	0	0	0	0	0.00225841			0.00210424	0	0	0.00189502	0	0.00201483	0.00179743	0	0.00173352	0.0017369	0.00173211	0.00216174	0	0	0	0	0	0	0	0	0	0	0	0	0.00216174
Desulfitibacter		0	0	0	0	0	0	0	0	0	0	0	0	0	0	0	0	0	0	0			0.00210424	0	0	0.00379003	0.00181225	0	0	0.00212278	0.00173352	0.0017369	0.00346422	0.00216174	0.00185574	0	0.0035541	0.00187494	0.00423164	0	0.00275801	0	0.00416979	0.00228964	0	0.00186534	0.00423164
Desulfitobacterium		0	0	0	0	0	0	0	0	0	0	0	0	0	0	0	0	0	0	0			0.00210424	0	0	0.00189502	0	0	0	0	0	0	0.00173211	0	0	0	0	0	0	0	0	0	0	0	0	0	0.00210424
Desulfobulbus		0	0	0	0	0	0	0	0	0	0	0	0	0	0	0	0	0	0	0			0.00210424	0	0.00576735	0	0	0	0.00179743	0.00212278	0.00346705	0	0	0	0	0	0	0.00187494	0	0	0	0	0.00416979	0.00228964	0	0	0.00576735
Desulfomicrobium		0	0	0	0	0	0	0	0	0	0	0	0	0	0	0	0.00432227	0	0	0.00432227			0.00210424	0	0.00192245	0	0	0.00201483	0	0.00212278	0.00173352	0	0.00173211	0.00432348	0	0	0.00177705	0	0.00634746	0	0.00275801	0	0.0020849	0.00228964	0	0.00173282	0.00634746
Desulfosporosinus		0	0	0	0	0	0	0	0	0	0	0	0	0	0	0	0.0108057	0	0	0.0108057			0.0105212	0	0.0269143	0.0227402	0.014498	0.0100741	0.012582	0.0106139	0.0173352	0.0156321	0.0225175	0.00864697	0.00742294	0.0130388	0.00533115	0.00562482	0.0105791	0.0113683	0	0.00704771	0.00625469	0.0183171	0	0.0105965	0.0269143
Desulfovibrio		0.00224049	0.0835611	0.0510945	0.00269143	0.00168546	0.496646	0.747811	0	0.00634625	0.0128097	0	0	0	0.3007	0	0	0	0.00246596	0.747811			0.00210424	0	0.00576735	0.00379003	0.0344328	1.07995	0.240856	0.00212278	0.00173352	0.00694758	0.0987304	0	0.0482491	0.00521553	0.0746361	0.0149995	0.00211582	0.00227366	0.00551602	0.0234924	0.00833959	0.00228964	0	0.00564168	1.07995
Devosia		0	0	0	0	0	0	0	0	0	0	0	0	0	0	0	0.00216113	0	0	0.00216113			0	0	0.00192245	0.00568505	0	0.00201483	0	0	0.00173352	0.00521069	0.00173211	0	0.00185574	0	0	0.00187494	0	0.00227366	0	0	0.0020849	0	0	0	0.00568505
dgA-11_gut_group		0	0	0	0	0	0	0	0	0	0	0	0	0	0	0	0	0	0	0			0	0	0	0	0	0	0	0	0	0	0	0.00216174	0.00185574	0	0	0	0.00211582	0.00227366	0	0.00234924	0	0	0	0	0.00234924
Dialister		0.103063	0.124212	0.0239506	0	0.00337092	0.00197867	0.165878	0.0463654	0.0148079	0.417595	0.593091	0	0	1.03366	0.841768	0.00216113	0	0.035158	1.03366			0.00210424	0.736399	0.0980449	0.295623	0.324393	0.00604449	0.388245	0	0	0.0295272	0.0484991	0	0	0.00521553	0.559771	0.00562482	0	0.0704834	2.59253	1.45653	0.00625469	0.025186	0	0.0273566	2.59253
Dielma		0	0	0	0	0	0	0	0	0	0	0	0	0	0	0	0	0	0	0			0.00210424	0	0	0	0	0	0	0	0	0	0	0	0	0	0	0	0	0	0	0	0	0	0	0	0.00210424
Dorea		0.219568	1.47022	0.637085	13.6725	1.26409	1.40881	0.962637	0.316494	0.499238	1.88558	1.43819	4.69307	0.748137	1.0627	1.25318	0.883904	0.219568	1.15794	13.6725			0.742798	1.64865	1.43607	0.691681	0.454875	0.465426	1.24202	1.0062	1.30708	2.18154	0.535222	0.873344	1.02808	0.503299	0.394505	0.823099	0.622051	0.986767	2.54289	1.32732	0.379451	0.812822	0.379451	0.848221	2.54289
Eggerthella		0.132189	0.011292	0.0127736	0.438703	0.0269674	0.0197867	0.00543863	0.00806354	0.00423083	0.0666103	0.021725	0.0503628	0.247545	0	0.0361496	0	0	0.0207558	0.438703			0.0105212	0.00366367	0.0038449	0.00379003	0.00181225	0.00402966	0.00539229	0.0233506	0.00346705	0.114635	0	0.00864697	0.00185574	0.0130388	0	0.0168745	0.00211582	0.0136419	0.00551602	0	0.00416979	0.00228964	0	0.00393728	0.114635
Eisenbergiella		0	0	0	0	0	0.00395734	0	0	0	0	0	0	0	0	0	0	0	0	0.00395734			0	0	0	0	0	0	0	0	0	0	0	0	0	0	0	0	0	0	0	0	0	0	0	0	0
Enterococcus		0.00224049	0	0	0	0	0.00791468	0.0625442	0.0120953	0	0.0281813	0.0021725	0	0	0.0068341	0.00344281	0.0280947	0	0.0022065	0.0625442			0.0147297	0	0.038449	0.0530605	0.0851758	0.0402966	0.0395435	0.0297189	0.0312034	0.0399486	0.0900698	0.0302644	0.0185574	0.0130388	0.0142164	0.0187494	0.0275057	0.588877	0.0220641	0.0211431	0.40864	0.025186	0	0.0299917	0.588877
Enterorhabdus		0	0	0	0	0	0	0.0190352	0	0	0	0	0	0	0	0	0	0	0	0.0190352			0	0	0	0	0	0.00201483	0	0	0	0	0	0	0	0	0	0	0	0	0	0	0	0	0	0	0.00201483
Epulopiscium		0	0	0	0	0	0	0	0	0	0	0	0	0	0	0	0	0	0	0			0	0	0	0	0	0.00201483	0	0	0	0	0	0	0	0	0	0	0	0	0	0	0	0	0	0	0.00201483
Erysipelatoclostridium		0	0.0451681	0	0.0134571	0.0168546	0	0	0.0262065	0.0126925	0	0.013035	0.00932644	0	0.00170853	0.0137713	0.00432227	0	0.00682436	0.0451681			0	0	0.0038449	0.00758006	0.014498	0.00402966	0.00718972	0.00212278	0.00520057	0.0677389	0.0173211	0.00432348	0	0	0	0.00374988	0.00211582	0.00454731	0.00275801	0.00234924	0.00416979	0.00457928	0	0.00393728	0.0677389
Erysipelothrix		0	0	0	0	0	0	0	0	0	0	0	0	0	0	0	0	0	0	0			0	0	0	0	0	0	0.00179743	0	0	0	0.00173211	0	0	0	0	0	0	0	0	0.00469848	0.0020849	0	0	0	0.00469848
Erysipelotrichaceae_UCG-003		0.0515314	0.00225841	0.0303374	2.61876	1.82198	0.290864	0.0571056	0	0	2.02393	0.00434499	2.60954	0.915917	0.00341705	0.215176	1.12379	0	0.136141	2.61876			0.509227	0.509251	0.394102	0.198977	0.086988	0.324387	0.00898715	0.252611	0.263495	1.1863	0.796771	0.101602	0.0760851	0.19819	0.282551	0.339364	0.169266	0.0841253	0.176513	0.197336	0.391961	0.281626	0.00898715	0.258053	1.1863
Erysipelotrichaceae_UCG-004		0.00672148	0	0	0	0	0	0	0	0	0	0	0	0	0	0	0	0	0	0.00672148			0	0	0	0	0	0	0	0	0	0	0	0	0	0	0	0	0	0	0	0	0	0	0	0	0
Escherichia-Shigella		0.0582529	0.00451681	0.027144	0.0296057	0.0117982	0.0870615	2.53984	0.0100794	0	0.0461148	0.616989	1.25534	0.0137525	0.298992	0.0877918	0.680757	0	0.0521838	2.53984			0.248301	0.0806008	0.276833	0.379003	0.447626	0.364684	0.420599	0.271716	0.641403	0.547122	0.838342	0.38479	0.187429	0.305109	0.0835214	0.343114	0.357574	0.234187	0.226157	0.281909	1.66166	0.368632	0.0806008	0.350344	1.66166
Eubacterium		0	0	0	0	0.0337092	0	0.0135966	0	0.0571163	0	0	0	0	0	0	0	0	0	0.0571163			0	0.00366367	0	0	0.00181225	0.0181335	0	0	0	0	0	0	0	0	0	0.00374988	0	0	0	0	0	0	0	0	0.0181335
Ezakiella		0	0	0	0.00269143	0	0.00791468	0.00815794	0	0	0	0	0	0	0	0	0	0	0	0.00815794			0	0	0	0	0	0	0	0	0	0	0.00173211	0	0	0	0	0.00374988	0	0	0	0	0.0020849	0	0	0	0.00374988
Faecalibacterium		12.2936	22.3831	7.61309	0.454851	15.8821	18.8983	4.84581	18.649	38.4117	22.8858	4.93808	0.0410364	32.5769	8.91338	11.7073	0.832037	0.0410364	12.0004	38.4117			16.775	12.7679	9.00667	7.40572	3.8311	9.89281	6.10048	20.1643	1.73352	0.168479	0.0502312	7.80605	17.9802	17.9023	28.6727	9.73845	8.49079	18.5758	18.1946	16.8229	5.68968	26.6308	0.0502312	9.81563	28.6727
Faecalicoccus		0	0	0	0	0	0	0.0108773	0	0	0	0	0	0	0	0	0	0	0	0.0108773			0	0	0	0	0	0.0141038	0	0	0	0	0	0	0	0	0	0	0	0	0.00275801	0	0	0	0	0	0.0141038
Faecalitalea		0.0156835	0	0	0	0.00168546	0	0	0	0.00423083	0.00512387	0	0	0	0	0	0	0	0	0.0156835			0	0	0.0038449	0	0	0	0.00359486	0	0	0.858026	0.0554276	0	0.00556721	0.00521553	0	0	0	0	0	0	0.00416979	0	0	0	0.858026
Family_XIII_AD3011_group		0.00224049	0.0383929	0.110173	0.00269143	0.0488783	0.322523	0.165878	0.0120953	0.0846167	0.0512387	0	0	0.0412575	0.0854263	0.00172141	0	0	0.0398252	0.322523			0.00841698	0.0512914	0.0134571	0	0.00906125	0.0745487	0.0575177	0	0	0	0.00692845	0.0108087	0.0482491	0.00521553	0.0604197	0.0299991	0.0105791	0.00454731	0.0330961	0.0963187	0	0.0183171	0	0.0106939	0.0963187
Family_XIII_UCG-001		0.0403289	0.0180673	0	0	0.0269674	0	0.00543863	0	0	0.0281813	0	0	0.0027505	0.0102512	0.0189355	0.00216113	0	0.00245582	0.0403289			0.00631273	0.021982	0.0211469	0	0.0108735	0.00201483	0.0179743	0	0	0	0	0.0237792	0.0111344	0	0.0142164	0	0	0.00454731	0.0386122	0.0610802	0	0.00228964	0	0.00341848	0.0610802
Family_XIII_UCG-002		0	0	0	0	0	0	0	0	0	0	0	0	0	0	0	0.0064834	0	0	0.0064834			0.00210424	0	0.00961224	0.00189502	0.0036245	0.0100741	0.012582	0.00212278	0.0104011	0.00521069	0.0363743	0.00432348	0.00556721	0.00521553	0.00177705	0.00937471	0.00423164	0.00227366	0	0.00469848	0.00625469	0.00228964	0	0.00451098	0.0363743
Fastidiosipila		0	0	0	0	0	0	0	0.00201589	0	0	0	0.00373058	0	0.00170853	0	0.0194502	0	0	0.0194502			0.0273552	0	0.0307592	0.0587455	0.050743	0.0402966	0.0467332	0.0254734	0.0780085	0.0295272	0.0952661	0.0497201	0.0204131	0.0365087	0.0231017	0.0412487	0.0359689	0.0568414	0.0275801	0.0328893	0.039613	0.0641099	0	0.0380609	0.0952661
Flavonifractor		0.0246454	0.128729	0.015967	0.0296057	0.0910148	0.128614	0.0380704	0.018143	0.0190388	0.00256193	0.00434499	0.128705	0.00825151	0.0256279	0.158369	0.00216113	0.00216113	0.0251367	0.158369			0.0147297	0.0256457	0.0153796	0.00189502	0.00543675	0	0.025164	0.0297189	0.00693409	0.137215	0.0103927	0.00216174	0.0334032	0.0130388	0.0195476	0.0112496	0.00211582	0.00909463	0.0137901	0.00939695	0.0917355	0.00915856	0	0.0121442	0.137215
Fusibacter		0	0	0	0	0	0	0	0	0	0	0	0	0	0.00170853	0	0.00432227	0	0	0.00432227			0	0	0	0.00189502	0	0	0	0	0	0	0.00173211	0	0	0	0.00177705	0.00187494	0	0.00227366	0	0	0	0.00228964	0	0	0.00228964
Fusicatenibacter		6.23306	3.26791	0.649859	10.6177	7.89469	1.22875	2.34677	1.67923	0.763666	10.3835	2.83728	0.615545	0.792145	0.621903	7.33492	1.03734	0.615545	2.013	10.6177			1.14681	1.87214	2.64913	0.881182	0.280899	0.40901	1.37503	3.65543	3.0406	2.91972	0.129908	3.59065	1.96708	2.08882	0.268335	2.10368	3.01716	0.602519	1.16388	0.345338	2.63114	1.28678	0.129908	1.62359	3.65543
Fusobacterium		0	0.00225841	0	0	0	0	0.00271931	0.00403177	0	0	0	0.0429016	0	0	0	0	0	0	0.0429016			0	0	0.00192245	0.00189502	0	0	0.00179743	0	0.00520057	0.0868448	0.0103927	0	0.00185574	0	0	0	0.00211582	0	0.00275801	0	0.039613	0.00457928	0	0.000898715	0.0868448
Garciella		0	0	0	0	0	0	0	0	0	0	0	0	0	0	0	0.00432227	0	0	0.00432227			0.00841698	0	0.00768979	0.00758006	0.0036245	0.00201483	0.00898715	0.00424556	0.0138682	0.00521069	0.00866056	0.00216174	0	0.0104311	0.00177705	0.00937471	0.00423164	0.00227366	0.00827404	0.00469848	0.0145943	0	0	0.00495458	0.0145943
Gelria		0.00224049	0.0158088	0	0	0	0.00197867	0	0.00403177	0.00211542	0	0.0021725	0.00186529	0	0.00341705	0	0.252853	0	0.00192198	0.252853			0.319845	0	0.328739	0.523024	0.480246	0.374758	0.402624	0.261102	0.764484	0.397749	0.90243	0.458289	0.26537	0.323363	0.0515345	0.449986	0.418932	0.363785	0.204093	0.251368	0.356517	0.419004	0	0.369272	0.90243
Gemella		0	0	0.0015967	0	0	0	0	0	0	0.00256193	0	0.00186529	0	0.00341705	0	0	0	0	0.00341705			0	0	0.00192245	0	0	0	0.00179743	0.00212278	0.00173352	0.0017369	0.00346422	0.00216174	0	0	0	0	0	0	0	0.00234924	0.0104245	0	0	0	0.0104245
Geobacillus		0	0	0	0	0	0	0	0	0	0	0	0	0	0.00170853	0	0.0108057	0	0	0.0108057			0.00210424	0	0.0038449	0.00568505	0.00543675	0.00805932	0.00539229	0.00849113	0.0208023	0.0017369	0.0103927	0	0.00185574	0.00260777	0	0.00374988	0.00211582	0.00227366	0	0.0117462	0.00833959	0.00915856	0	0.00379739	0.0208023
Gordonia		0	0	0	0	0	0	0	0	0	0	0	0	0	0	0	0	0	0	0			0	0	0	0	0	0	0	0.00212278	0	0	0	0	0.00185574	0	0	0	0	0	0	0	0	0	0	0	0.00212278
Gordonibacter		0.00896198	0.0316177	0.0303374	0.01884	0.00505638	0.0494667	0.0163159	0	0.0994246	0.040991	0	0	0.005501	0.00341705	0	0	0	0.00723149	0.0994246			0.00420849	0.0256457	0.0134571	0.00379003	0	0.00201483	0	0.00849113	0	0	0.00519633	0.00864697	0	0.0078233	0.00177705	0.0131246	0.00211582	0.00682097	0	0.00234924	0	0.00457928	0	0.00306963	0.0256457
Granulicatella		0	0	0	0.00538286	0	0	0	0.00201589	0	0.00512387	0	0	0	0	0	0	0	0	0.00538286			0	0	0	0	0	0	0.00179743	0.00212278	0.00173352	0.00347379	0.00346422	0	0	0	0	0.00187494	0	0	0	0	0.0187641	0	0	0	0.0187641
Haemophilus		0.0649743	0.0316177	0	0.00269143	0.00505638	0.00791468	0.00543863	0.052413	0	0.148592	0.575711	0.154819	0.112771	0	0	0.00864454	0	0.00827961	0.575711			0.0757528	0	0	1.80027	0.094237	0.0443262	0.0611126	0.00424556	0.00866761	0.0798972	0.0138569	0	0.00185574	0.0078233	0.0035541	0.0674979	0.0169266	0.00682097	0.00551602	0.098668	1.13001	0.0183171	0	0.0153917	1.80027
Halomonas		0	0	0	0	0	0	0	0	0	0	0	0.00186529	0	0.00170853	0.00344281	0.00216113	0	0	0.00344281			0.00210424	0.00732735	0.00192245	0	0	0.00201483	0	0	0	0.0017369	0.00519633	0	0	0	0.0035541	0.00374988	0.00211582	0.00227366	0	0	0.00416979	0	0	0.000868448	0.00732735
Helicobacter		0	0	0	0	0	0	0	0	0.00211542	0	0	0	0	0	0	0	0	0	0.00211542			0	0	0	0	0	0	0	0	0	0	0	0	0	0	0	0	0	0.00227366	0.00275801	0.00234924	0	0	0	0	0.00275801
Holdemanella		0	0.0474265	0	0	0.00168546	0.00197867	0.00543863	0	0.260196	0	0	0	0	0.259696	0	0	0	0	0.260196			0.246197	0	0	0	0.487495	0.094697	0.204907	0	0	0	0	0.00216174	0	0	0.490466	0.00562482	0.605125	0	0	0.00234924	0	0.00457928	0	0	0.605125
Holdemania		0.00448099	0.00225841	0	0.0242229	0.0101128	0.0356161	0.00543863	0	0.0126925	0	0	0	0	0.00341705	0.00172141	0	0	0.00198991	0.0356161			0	0.021982	0.00192245	0.00189502	0	0.00201483	0	0.0106139	0	0.0416855	0.00173211	0	0.0111344	0	0	0.00562482	0	0	0.00827404	0	0	0.00686892	0	0.000866056	0.0416855
Howardella		0	0.00225841	0	0	0	0	0.125088	0	0	0	0	0	0	0.0205023	0	0	0	0	0.125088			0	0	0	0	0	0	0	0	0	0	0	0	0.0296918	0	0	0	0	0	0	0.0446355	0	0	0	0	0.0446355
Hungatella		0	0.00677522	0	0	0.00337092	0.00989335	0.00543863	0.0161271	0	0	0.00434499	0	0	0.00341705	0	0.00864454	0	0.00168546	0.0161271			0.00210424	0	0.00192245	0.00189502	0.00181225	0	0.00718972	0.00424556	0.00520057	0.0121583	0.00173211	0	0.00742294	0.00260777	0.0035541	0.00937471	0.00846328	0.00909463	0.00551602	0.00469848	0.00416979	0.0114482	0	0.00420768	0.0121583
Hydrogenoanaerobacterium		0	0	0	0	0	0.00197867	0	0	0	0	0	0	0	0.0222108	0	0	0	0	0.0222108			0	0.00366367	0	0	0	0	0.00179743	0	0	0	0	0	0.00742294	0	0	0	0	0	0	0.00234924	0	0	0	0	0.00742294
Hyphomicrobium		0	0	0	0	0	0	0	0	0	0	0	0	0	0	0	0.0108057	0	0	0.0108057			0.00420849	0	0.0115347	0.0151601	0.0126858	0.00805932	0.00539229	0.00424556	0.0277364	0.0156321	0.0207853	0.00864697	0.00371147	0	0	0.00937471	0.0126949	0.0159156	0.00275801	0.00469848	0.0125094	0.0137378	0	0.00901084	0.0277364
Iamia		0	0	0	0	0	0	0	0	0	0	0	0	0	0	0	0.0064834	0	0	0.0064834			0	0	0.00192245	0	0	0	0.00179743	0	0.00346705	0.00347379	0.00173211	0.00432348	0	0.00260777	0	0	0.00211582	0.00227366	0.00275801	0	0.0020849	0.00228964	0	0.00176477	0.00432348
Ideonella		0	0	0	0	0	0	0	0	0	0	0	0	0	0	0	0.00216113	0	0	0.00216113			0	0	0	0	0	0	0.00179743	0	0	0	0	0	0	0	0	0.00187494	0	0	0	0	0	0	0	0	0.00187494
Incertae_Sedis_f__Erysipelotrichaceae		0.00224049	0.00225841	0.0015967	0.137263	0.00337092	0.0573814	0.0489476	0.00201589	0.00211542	0	0.0021725	0.0540934	0.0027505	0	0	0.00216113	0	0.0022065	0.137263			0.00210424	0.0183184	0.00576735	0	0.00181225	0.00201483	0.00539229	0.00636835	0.00346705	0.0277903	0.00866056	0.00216174	0.00556721	0.00260777	0.0071082	0.00749977	0.00846328	0	0.00275801	0	0.00833959	0.00228964	0	0.00442967	0.0277903
Incertae_Sedis_f__Lachnospiraceae		1.27708	1.60121	0.0510945	0	0	1.94503	0.777723	0	1.46175	0.722466	0.0021725	0	0	0.89185	6.66185	0.00216113	0	0.38678	6.66185			0.978474	0.13922	0.0115347	0.0208452	0.367887	1.7388	0.359486	0.0934024	0	1.49894	0.00346422	0.319938	0.343311	0.0260777	0.0799673	1.7587	0.939424	0.11823	0.98461	0.204384	0	1.49513	0	0.262161	1.7587
Intestinibacter		0.172518	0.124212	0.00638682	4.10981	0.0758457	0.156315	0.100615	0.0141112	0.0338467	0.650731	0	0.0111917	0.011002	0.064924	0.0172141	2.64091	0	0.0703848	4.10981			0.0210424	0.0403004	0.0326816	0.598825	0.0126858	1.93625	0.0305563	0.0573151	0.110945	0.0642651	0.27887	0.00864697	0.00371147	1.03268	0.0231017	0.0356239	0.201003	0.172798	0.00275801	0.0187939	1.51155	0.0183171	0.00275801	0.0379622	1.93625
Intestinimonas		0.00224049	0.0767858	0	0	0	0.00989335	0	0	0	0	0	0	0	0.00170853	0	0	0	0	0.0767858			0.0105212	0.00366367	0.0038449	0	0	0	0	0.00212278	0	0	0	0	0.0204131	0	0.00177705	0	0	0.00454731	0	0.00469848	0	0.00228964	0	0	0.0204131
Klebsiella		0.0313669	0.011292	0.00798352	0.00807428	0.0269674	0.0791468	0.0271931	0.0322542	0.0190388	0.243384	0.0152075	0.0149223	0	1.13446	0.576671	4.25527	0	0.0270802	4.25527			2.04743	0	1.81479	2.45405	2.5589	2.48227	2.77883	1.68973	4.45169	2.41081	4.91054	2.45141	1.24705	1.60117	0.467364	2.23118	2.23854	2.28275	4.07358	1.73844	2.08281	2.45449	0	2.26064	4.91054
Lachnoclostridium		0.690072	0.941756	0.247489	2.69412	0.500581	1.66802	1.58808	2.27593	0.467507	1.66526	0.410602	12.1132	0.299805	0.994362	1.84018	2.29512	0.247489	1.29122	12.1132			0.902721	1.04048	2.21082	0.458594	0.253715	0.570197	0.75492	0.804534	1.07998	3.24105	0.569865	0.276703	0.933435	0.691058	0.184813	0.558733	0.302562	0.306944	0.604005	0.220828	0.375281	0.405266	0.184813	0.570031	3.24105
Lachnospira		1.59299	1.16308	0.137317	0	0.45676	0.500603	0.0135966	0.614845	0.143848	0.70197	1.52944	2.96021	0.915917	0.693661	0.0740205	1.30316	0	0.654253	2.96021			2.19894	0.197838	1.83786	0.502179	0.569047	0.580271	0.519457	0.626221	1.74739	0.621808	0.0450349	0.183748	0.261659	1.51511	0.0959608	0.914971	0.196771	1.02087	0.204093	0.721216	1.228	0.783057	0.0450349	0.60104	2.19894
Lachnospiraceae_FCS020_group		0.174759	0.0248425	0.146897	0.317588	0.645531	0.023744	0.0571056	0.0262065	0.0232696	0.222888	0.0412774	0	0.0412575	0.109346	0.055085	0.0172891	0	0.0481812	0.645531			0.0231467	0.0806008	0.0307592	0.0682206	0.146792	0.0644745	0.127618	0.0169823	0	0.0312641	0.015589	0.168616	0.00371147	0.0938796	0.0799673	0.101247	0.122718	0.111409	0.0827404	0.239622	0	0.0663995	0	0.0740939	0.239622
Lachnospiraceae_NC2004_group		0.398808	0.169381	0.0894154	0	0.0657329	0.0672748	0.0217545	0.177398	0.0909629	0.192145	0.0152075	0	0.297054	0.064924	0.0705777	0	0	0.0689262	0.398808			0.0673358	0.0512914	0.038449	0.0568505	0.00906125	0.0141038	0.0323537	0.108262	0.0104011	0	0	0.0475583	0.209698	0.208621	0.165266	0.0806225	0.0253898	0.179619	0.190303	0.0728264	0.0708865	0.0641099	0	0.0604802	0.209698
Lachnospiraceae_ND3007_group		0.611655	0.544276	0.111769	0.0457543	0.505638	0.124656	0.225703	0.00201589	0.0528854	1.05552	0.504019	0	0.0412575	0.0922604	0.447566	0.0108057	0	0.118213	1.05552			0.183069	0.157538	0.682469	0.380898	0.0706778	0.137008	0.210299	0.097648	0.0225358	0.204954	0	0.239953	0.0686622	0.148643	0.035541	0.341239	0.363921	0.106862	0.0524022	0.253718	0.0583771	1.09674	0	0.15309	1.09674
Lachnospiraceae_NK4A136_group		0.22853	0.487816	0.0926089	0.0134571	0.333721	0.761788	0.106053	0.5584	0.154425	0.217764	0.221595	0	0.5501	1.25747	0.0654135	0.0064834	0	0.21968	1.25747			2.61978	0.395677	0.0999673	0.164866	0.293585	0.106786	0.273209	0.702641	0.0104011	0.102477	0.0710166	1.31434	0.373003	0.104311	1.15864	0.46686	0.289867	0.111409	0.438524	4.87937	0.0020849	0.313681	0.0020849	0.291726	4.87937
Lachnospiraceae_UCG-001		0.602693	0.0338761	0.00958023	0.00269143	0	0.37199	0.0353511	0.03427	0.135387	0.994031	0.00651749	0	0.0027505	0.0717581	0.00172141	0	0	0.0217282	0.994031			0.0294594	0.021982	0	0.0265302	0.179413	0.455351	0.228274	0.630466	0.00346705	0.00521069	0	0.0172939	0.183718	0.088664	0.00177705	0.524984	0	0.136419	0.00275801	0.342989	0.00625469	0.270177	0	0.0279948	0.630466
Lachnospiraceae_UCG-002		0	0	0	0	0	0	0	0	0	0	0	0	0	0	0	0	0	0	0			0	0	0	0	0	0	0	0	0	0	0.00519633	0	0	0	0	0	0	0	0	0	0	0	0	0	0.00519633
Lachnospiraceae_UCG-003		0.00224049	0	0	0	0	0.00593601	0.0135966	0	0	0	0	0	0	0.00170853	0	0	0	0	0.0135966			0	0	0	0.270987	0	0	0	0	0	0.0017369	0	0.233468	0	0	0	0	0	0	0.00551602	0	0	0.609044	0	0	0.609044
Lachnospiraceae_UCG-004		0.309188	0.0248425	0.00319341	0	0.0185401	0.0138507	0.00271931	0.258033	0	0.0358671	0.425809	0.507359	0.0302555	0.107637	0.619707	0.00216113	0	0.027549	0.619707			0.326158	0.164865	0.0999673	0.0587455	0.105111	0.0141038	0.100656	0.275962	0.0745415	0.538437	0.00519633	0.179425	0.0241246	0.0599786	0.035541	0.0693728	0.122718	0.0659361	0.113078	0.101017	0	0.0228964	0	0.0872544	0.538437
Lachnospiraceae_UCG-005		0.00224049	0	0	0	0	0	0.0217545	0.0100794	0	0	0	0	0	0.0222108	0	0	0	0	0.0222108			0	0	0	0.00947508	0	0	0	0	0	0.00521069	0	0	0	0	0	0.00187494	0	0	0.00551602	0	0	0	0	0	0.00947508
Lachnospiraceae_UCG-006		0.13667	0.00225841	0	0.0161486	0	0.0415521	0.00271931	0	0.00211542	0	0	0	0	0.00854263	0	0	0	0	0.13667			0	0.00732735	0.0480612	0	0	0.00201483	0.00359486	0	0	0	0	0.00216174	0.16516	0.00521553	0.00888526	0.00562482	0	0	0.0193061	0	0	0	0	0	0.16516
Lachnospiraceae_UCG-008		2.18448	0.191965	0.0111769	0	0	0.0356161	0.0108773	0	0.00634625	0.00256193	0.0021725	0.00186529	0	0.0410046	0.11017	0	0	0.00445409	2.18448			0.336679	0.00366367	0.0903551	0.295623	0.0308083	0.0302224	0.0898715	0.0424556	0.0450716	0	0	0.0691757	0.0334032	0.959658	0.0035541	0.00374988	0	0.272839	0.00827404	0.458101	0.262697	0.194619	0	0.0437636	0.959658
Lachnospiraceae_UCG-010		0.0201645	0.00451681	0.00479011	0	0.0235964	0.0573814	0.0108773	0	0.00423083	0.0307432	0.0195525	0	0	0.0341705	0.0447566	0.00216113	0	0.00783368	0.0573814			0.0589188	0.0476278	0.111502	0.0265302	0.043494	0.00402966	0.0826818	0.135858	0.00693409	0.0416855	0	0.0734992	0.180006	0.00521553	0.033764	0.0187494	0.0105791	0.00909463	0.201335	0.089271	0.00625469	0.00457928	0	0.0377247	0.201335
Lactivibrio		0	0	0	0	0	0	0	0	0	0	0	0	0	0.00170853	0.00172141	0.00216113	0	0	0.00216113			0.00841698	0	0.0038449	0.00758006	0.0108735	0.00604449	0.00359486	0	0.00520057	0	0.0138569	0.00432348	0.00371147	0	0.00177705	0	0.00423164	0.0113683	0.00275801	0.00234924	0.00625469	0.00686892	0	0.00403827	0.0138569
Lactobacillus		0.00224049	0	0.627505	0.67824	0.00505638	0	0.00271931	0.00403177	0	0.117849	0.0868998	0.00559587	0.0027505	0.0768836	0.0103284	0.032417	0	0.00532612	0.67824			0.0210424	0	0.522906	0.0360053	0.0416818	0.0302224	0.106048	0.019105	0.0450716	0.0295272	0.0710166	0.0237792	0.0204131	0.0208621	0.0071082	0.0356239	0.0423164	0.425174	0.0248221	0.0657787	0.717205	0.0663995	0	0.0358146	0.717205
Lactococcus		0	0	0	0.0242229	0	0	0	0	0	0	0.0021725	0	0.0027505	0.0102512	0.00172141	0.0129668	0	0	0.0242229			0.0105212	0	0.0115347	0.0189502	0.021747	0.00604449	0.0179743	0.0127367	0.0156017	0.0156321	0.031178	0.0237792	0.00556721	0.00521553	0.0106623	0.00937471	0.0211582	0.0136419	0.0165481	0.0328893	0.0125094	0.0228964	0	0.0146218	0.0328893
Lactonifactor		0.00224049	0.00225841	0	0	0	0	0	0	0	0	0	0	0	0	0	0	0	0	0.00225841			0	0.00366367	0	0	0	0	0	0	0	0	0	0	0.00185574	0	0	0	0	0	0	0	0	0	0	0	0.00366367
Lautropia		0	0	0	0	0	0	0	0	0	0	0	0	0	0	0	0	0	0	0			0.00210424	0	0.00192245	0.00379003	0.00181225	0.00201483	0.00359486	0.00212278	0.0121347	0.0017369	0.00692845	0	0	0.00260777	0.0035541	0.00187494	0	0.00454731	0.00275801	0.00234924	0	0.00228964	0	0.00211351	0.0121347
Leptolinea		0	0	0	0	0	0	0	0	0	0	0	0	0	0	0	0	0	0	0			0	0	0.0038449	0.00379003	0	0	0	0.00212278	0.00173352	0	0	0	0	0	0	0	0	0	0	0	0	0.00228964	0	0	0.0038449
Leucobacter		0	0	0	0	0	0	0	0	0	0	0	0	0	0	0	0	0	0	0			0	0	0	0.00379003	0.00181225	0	0.00179743	0	0.00346705	0	0.00346422	0	0	0.00260777	0	0	0	0	0	0	0.00416979	0	0	0	0.00416979
Leuconostoc		0	0	0	0	0	0	0	0	0	0.00256193	0	0	0	0.0068341	0	0.00864454	0	0	0.00864454			0	0	0	0	0.00181225	0	0.00179743	0	0	0	0.0138569	0	0	0	0.0035541	0	0	0.00227366	0	0.00469848	0.0020849	0	0	0	0.0138569
Limnobacter		0	0	0	0	0	0	0	0	0	0	0	0	0	0	0	0	0	0	0			0	0	0.00192245	0.00189502	0	0.00402966	0	0	0.00346705	0.00347379	0	0	0	0	0	0	0	0.00227366	0.00551602	0	0	0.00457928	0	0	0.00551602
Longilinea		0	0	0	0	0	0	0	0	0	0	0	0	0	0	0	0.00216113	0	0	0.00216113			0	0	0	0.00189502	0.00181225	0	0.00539229	0.00212278	0.00693409	0	0.00692845	0	0	0	0	0.00187494	0	0	0.00275801	0	0.00416979	0.00228964	0	0	0.00693409
Luteococcus		0	0	0	0	0	0	0	0	0	0	0	0	0	0	0	0.00432227	0	0	0.00432227			0	0	0.0038449	0.00379003	0.00543675	0.00402966	0.00179743	0	0.0121347	0.00521069	0.00692845	0.00216174	0	0	0	0.00749977	0.00846328	0	0.00551602	0.00234924	0.0020849	0.00457928	0	0.00306963	0.0121347
Lutispora		0	0	0	0	0	0	0	0	0	0	0	0.00373058	0	0	0	0.0129668	0	0	0.0129668			0.0231467	0	0.0461388	0.0435854	0.050743	0.0241779	0.0233666	0.0275962	0.0450716	0.033001	0.093534	0.0475583	0.0148459	0.0312932	0.0195476	0.031874	0.0296215	0.0477468	0.00551602	0.0211431	0.039613	0.0480824	0	0.0315836	0.093534
Lysinimonas		0	0	0	0	0	0	0	0	0	0	0	0	0	0	0	0	0	0	0			0	0	0	0.00189502	0.0036245	0.00201483	0.00179743	0.00212278	0.00693409	0.0017369	0.00346422	0	0	0	0	0.00374988	0	0	0	0	0.00416979	0	0	0	0.00693409
Macellibacteroides		0	0	0	0	0	0	0	0	0	0	0	0	0	0.00170853	0	0.00432227	0	0	0.00432227			0.00420849	0	0.0134571	0.0208452	0.0199348	0.0100741	0.0143794	0.00212278	0.0138682	0.00694758	0.0346422	0.0108087	0.00371147	0.0078233	0	0.00374988	0.00634746	0.00454731	0.00551602	0.00234924	0.00833959	0.00457928	0	0.00664752	0.0346422
Marvinbryantia		0.017924	0.011292	0.118156	0.00538286	0.0724748	0.128614	0.0516669	0.00403177	0.0169233	0.0563626	0.00651749	0	0.0990181	0.27849	0.0275425	0	0	0.0227332	0.27849			0.0105212	0.106247	0.055751	0.0284252	0.0779268	0.118875	0.0952638	0	0	0.0191058	0.0658202	0.192395	0.00185574	0.0104311	0.0817444	0.0187494	0.0126949	0.0318312	0.0441282	0.418164	0	0.0228964	0	0.0301282	0.418164
Megamonas		0	0	0.301777	0	0.0758457	0.0633174	0	0	0	0.707094	0	0	0	0.48693	0	7.21387	0	0	7.21387			0.784883	0	0	0.00568505	0.422254	0.00402966	0.95084	0	0.00346705	0	0.109123	0.00432348	0.0241246	1.09787	0.126171	0.00187494	0	0	0.00275801	0.00234924	0	0	0	0.00311253	1.09787
Megasphaera		0	0.743016	0.0463044	0.00269143	0	0	0.127808	0	0	0	3.25874	0	0	0.111054	0	0.0064834	0	0	3.25874			0.00210424	0	0	0.0246352	0.0688655	0.00201483	0.830413	0	0	0.0521069	0.00866056	0	0	1.25955	0	0.103122	0	0	0.0992884	0.00469848	0.0020849	0	0	0.00204986	1.25955
Microbacter		0	0	0	0	0	0.00197867	0	0	0	0	0	0	0	0	0	0.00432227	0	0	0.00432227			0.00210424	0	0.0038449	0	0.00181225	0.00201483	0.00359486	0	0.00520057	0.00347379	0.0103927	0	0	0	0	0	0.0105791	0.00227366	0	0	0.0020849	0.00228964	0	0.00191354	0.0105791
Mitsuokella		0	0	0	0	0	0	0	0	0	0	0	0	0	0	0	0	0	0	0			0	0	0.140339	0	0.079739	0	0	0	0	0	0	0	0	0.0938796	0	0	0	0	0	0	0	0	0	0	0.140339
Mobilitalea		0	0	0	0	0	0	0	0	0	0	0	0	0	0.00170853	0	0.0064834	0	0	0.0064834			0.016834	0	0.00961224	0.0208452	0.0108735	0.012089	0.0197717	0.0106139	0.0225358	0.0156321	0.0225175	0.0410731	0.0167016	0.0156466	0.0035541	0.00937471	0.0190424	0.00909463	0.011032	0.0164447	0.00833959	0.00915856	0	0.0138605	0.0410731
Mogibacterium		0	0	0	0	0	0	0	0	0	0	0	0	0	0	0	0	0	0	0			0	0	0	0	0	0.201483	0	0	0	0	0	0	0	0	0	0	0	0	0	0	0	0	0	0	0.201483
Moryella		0.00896198	0.00225841	0	0	0	0.00197867	0.00271931	0	0	0	0	0.00186529	0	0.00341705	0.00860704	0.00216113	0	0.000932644	0.00896198			0	0.00366367	0.00768979	0	0.0036245	0	0.00179743	0.00849113	0.0260028	0.0347379	0.00173211	0.00648522	0.00371147	0	0.00177705	0.00374988	0.00423164	0.00227366	0.011032	0.00234924	0	0	0	0.00298687	0.0347379
Mycobacterium		0	0	0	0	0	0	0	0	0	0	0	0	0	0	0	0	0	0	0			0.00420849	0	0.00192245	0	0.00543675	0	0.00359486	0.00424556	0.00693409	0	0.00346422	0.00216174	0	0.00260777	0	0	0	0.00454731	0	0	0.00416979	0	0	0.000961224	0.00693409
Mycoplasma		0	0	0	0	0	0	0	0	0	0	0	0	0	0	0	0	0	0	0			0	0	0	0	0	0	0	0	0	0	0	0	0	0	0	0	0	0	0	0	0	0	0	0	0
Neisseria		0	0	0	0	0	0	0	0.00201589	0	0	0	0.00186529	0	0	0	0.00432227	0	0	0.00432227			0	0	0	0	0	0.00201483	0	0	0	0	0	0	0	0	0	0	0	0	0	0	0	0	0	0	0.00201483
Nitrospira		0	0	0	0	0	0	0	0	0	0	0	0	0	0	0	0	0	0	0			0	0	0	0	0	0	0	0	0	0.0017369	0.00173211	0.00432348	0.00185574	0	0	0.00187494	0.00211582	0	0	0	0	0.00228964	0	0	0.00432348
Nocardioides		0	0	0	0	0	0	0	0	0	0	0	0	0	0	0	0	0	0	0			0	0	0	0.00189502	0.00181225	0	0	0	0	0	0	0	0	0	0	0.00374988	0	0	0	0.00234924	0	0.00228964	0	0	0.00374988
norank_c__Bacteroidetes_vadinHA17		0	0	0	0	0	0	0	0	0	0	0	0	0	0	0	0	0	0	0			0.00210424	0	0.00192245	0.00568505	0.0036245	0.00402966	0	0.00424556	0.00520057	0.00694758	0.0121248	0	0.00185574	0.00260777	0.00177705	0.00562482	0.00423164	0.00227366	0	0	0.00416979	0.00228964	0	0.0024487	0.0121248
norank_c__BSV13		0	0	0	0	0	0	0	0	0	0	0	0	0	0	0	0	0	0	0			0.00420849	0	0	0.00379003	0.00181225	0.00402966	0.00179743	0	0	0.0017369	0.00173211	0.00216174	0.00185574	0.00260777	0.00177705	0	0.00423164	0	0	0.00234924	0.0020849	0.00457928	0	0.00180484	0.00457928
norank_c__Cyanobacteria		0	0	0	0	0	0	0	0	0	0	0	0	0.00825151	0	0	0.0129668	0	0	0.0129668			0	0	0	0	0	0.00201483	0	0	0	0	0.00173211	0	0	0	0.00177705	0	0	0	0	0.00234924	0	0.00457928	0	0	0.00457928
norank_c__JG30-KF-CM66		0	0	0	0	0	0	0	0	0	0	0	0	0	0	0	0	0	0	0			0	0	0	0	0	0	0	0	0	0.0017369	0	0	0	0.00260777	0	0	0	0	0	0	0	0	0	0	0.00260777
norank_c__KD4-96		0	0	0	0	0	0	0	0	0	0	0	0	0	0	0	0	0	0	0			0	0	0.00192245	0	0	0	0	0.00212278	0.00520057	0	0.00173211	0	0	0.00260777	0	0	0.00211582	0	0	0	0	0	0	0	0.00520057
norank_c__Lentisphaerae_RFP12_gut_group		0	0	0	0	0	0	0	0	0	0	0	0	0	0	0	0.00216113	0	0	0.00216113			0.00841698	0	0.00961224	0.00189502	0.0108735	0.0141038	0.00359486	0.0106139	0.0138682	0.0138952	0.0225175	0.00216174	0.00371147	0.00260777	0	0.0112496	0	0.00682097	0.00551602	0	0.00625469	0.00686892	0	0.00653783	0.0225175
norank_c__OPB35_soil_group		0	0	0	0	0	0	0	0	0	0	0	0	0	0	0	0	0	0	0			0	0	0.00192245	0.00379003	0.0036245	0	0.00179743	0	0.00173352	0	0	0	0	0	0	0	0.00211582	0	0	0	0	0	0	0	0.00379003
norank_c__OPB54		0	0	0	0	0	0	0.00271931	0	0.00211542	0	0	0	0	0	0	0.0626729	0	0	0.0626729			0.0631273	0	0.115347	0.151601	0.123233	0.118875	0.127618	0.0658062	0.221891	0.0937923	0.232103	0.101602	0.0575278	0.0625864	0.0159935	0.103122	0.0909803	0.086399	0.0579183	0.0775248	0.100075	0.132799	0	0.0969337	0.232103
norank_c__SB-5		0	0	0	0	0	0	0	0	0	0	0	0	0	0	0	0	0	0	0			0	0	0	0.00189502	0	0	0.00179743	0	0	0	0.00173211	0.00216174	0	0.00260777	0	0.00187494	0	0	0	0	0	0.00228964	0	0	0.00260777
norank_c__TK10		0	0	0	0	0	0	0	0	0	0	0	0	0	0	0	0	0	0	0			0	0	0	0.00379003	0.00181225	0	0.00179743	0.00212278	0.00173352	0	0.00519633	0.00216174	0.00185574	0.0078233	0	0	0.00211582	0.00454731	0	0.00704771	0.0020849	0.00228964	0	0.00183399	0.0078233
norank_c__WCHB1-25		0	0	0	0	0	0	0	0	0	0	0	0	0	0	0	0	0	0	0			0.00210424	0	0	0.00379003	0.00543675	0.00201483	0	0.00212278	0.00866761	0.00521069	0.00173211	0	0	0	0	0	0.00211582	0.00454731	0.00275801	0	0.0020849	0.00228964	0	0.00204986	0.00866761
norank_f__480-2		0	0	0	0	0	0	0	0	0	0	0	0	0	0	0	0	0	0	0			0.00420849	0	0.00192245	0.00379003	0.0036245	0	0.00539229	0.00212278	0.00346705	0.0017369	0.00692845	0	0.00185574	0.00521553	0	0	0	0.00454731	0	0	0.0020849	0.00228964	0	0.00200367	0.00692845
norank_f__A0839		0	0	0	0	0	0	0	0	0	0	0	0	0	0	0	0	0	0	0			0	0	0	0.00379003	0.00181225	0.00201483	0.00179743	0.00212278	0.00693409	0	0	0	0	0	0	0	0	0	0	0	0.00416979	0	0	0	0.00693409
norank_f__AKYH478		0	0	0	0	0	0	0	0	0	0	0	0	0	0	0	0	0	0	0			0	0	0.00192245	0	0	0	0	0	0.00173352	0	0.00173211	0	0	0.00260777	0	0	0	0	0.00275801	0	0	0	0	0	0.00275801
norank_f__Bacteroidales_S24-7_group		0.0246454	0	0	0	0	0	1.26448	0	0	0.00256193	0.00868998	0	0	0	0	0	0	0	1.26448			0.353513	0	0	0.00568505	0.30627	0.53393	0.361283	0.721746	0	0	0.00346422	3.95815	0.00185574	0.00260777	0	0	0	0	0.286833	0.845726	0.0020849	0	0	0.00234633	3.95815
norank_f__Bacteroidales_UCG-001		0	0	0	0	0	0	0	0	0	0	0	0	0	0	0	0.00432227	0	0	0.00432227			0.00210424	0	0.00576735	0.0132651	0.00906125	0.00604449	0.00539229	0.00424556	0.0121347	0.00521069	0.0277138	0.0108087	0.00742294	0.00260777	0.00177705	0.00749977	0.00423164	0.00454731	0.0165481	0.00234924	0.0145943	0.00457928	0	0.00557982	0.0277138
norank_f__Clostridiales_vadinBB60_group		0.00896198	0.00903363	0.00638682	0	0	0	0.0707021	0	0	0	0	0	0	0.064924	0	0	0	0	0.0707021			0.0105212	0	0	0	0.00181225	0.00604449	0.050328	0	0	0	0	0.00648522	0	0	0.00533115	0.00562482	0	0	0	0.0187939	0	0.0389239	0	0	0.050328
norank_f__DEV007		0	0	0	0	0	0	0	0	0	0	0	0	0	0	0	0	0	0	0			0	0	0	0.00379003	0.00181225	0.00201483	0.00179743	0.00212278	0.00693409	0.0017369	0.00866056	0	0.00185574	0.00260777	0.00177705	0.00937471	0.00211582	0.00227366	0	0	0	0.00228964	0	0.00183399	0.00937471
norank_f__Family_XIV		0	0	0	0	0	0	0	0	0	0	0	0	0	0	0	0	0	0	0			0	0	0.00192245	0	0	0	0.00179743	0	0	0.0017369	0	0.00432348	0.00185574	0	0	0	0	0	0	0	0	0	0	0	0.00432348
norank_f__Lachnospiraceae		0	0	0	0	0	0	0	0	0	0	0	0	0	0	0	0	0	0	0			0	0	0	0	0	0	0	0	0.00173352	0	0	0	0	0	0.0035541	0	0	0	0	0	0	0	0	0	0.0035541
norank_f__M05-Pitesti		0	0	0	0	0	0	0	0	0	0	0	0	0	0	0	0	0	0	0			0	0	0.00192245	0.00379003	0.00181225	0.00201483	0	0	0.00346705	0	0.00346422	0	0	0.00260777	0	0.00187494	0.00423164	0	0	0.00234924	0.0020849	0	0	0.000906125	0.00423164
norank_f__M2PB4-65_termite_group		0	0.00451681	0	0	0	0	0	0	0.00211542	0	0	0	0	0	0	0.0129668	0	0	0.0129668			0.0147297	0	0.0288367	0.0416904	0.0253715	0.0201483	0.0143794	0.0254734	0.0450716	0.0104214	0.0866056	0.0216174	0.0185574	0.0078233	0.00177705	0.0337489	0.0253898	0.0250102	0.0165481	0.0140954	0.0250188	0.0274757	0	0.0233138	0.0866056
norank_f__MgMjR-022		0	0	0	0	0	0	0	0	0	0	0	0	0	0	0	0	0	0	0			0.00631273	0	0.00576735	0.00379003	0.0108735	0.00805932	0.00898715	0	0.00866761	0.00347379	0.0173211	0.00648522	0.00185574	0.0130388	0.00177705	0.00562482	0	0.00909463	0.00275801	0	0.0020849	0.00457928	0	0.00510205	0.0173211
norank_f__MNG7		0	0	0	0	0	0	0	0	0	0	0	0	0	0	0	0.00216113	0	0	0.00216113			0	0	0.00192245	0	0.007249	0	0.00539229	0	0.00693409	0	0.00173211	0	0	0.00260777	0	0	0	0.00227366	0	0	0.00625469	0.00228964	0	0	0.007249
norank_f__NS9_marine_group		0	0	0	0	0	0	0	0	0	0	0	0	0	0	0	0	0	0	0			0	0	0.0038449	0	0	0.00201483	0.00359486	0	0.00173352	0.00347379	0.00173211	0	0	0	0	0	0	0	0	0	0	0.00228964	0	0	0.0038449
norank_f__Oligosphaeraceae		0	0	0	0	0	0	0	0	0	0	0	0	0	0	0	0.0064834	0	0	0.0064834			0.00420849	0	0.00192245	0.00947508	0.0036245	0.00201483	0.00179743	0.00424556	0.00693409	0.00347379	0.00866056	0.00648522	0.00185574	0.00260777	0.00177705	0.00937471	0.0126949	0.00909463	0.00275801	0	0.00416979	0	0	0.00354915	0.0126949
norank_f__OPB56		0	0	0	0	0	0	0	0	0	0	0	0	0	0	0	0.00432227	0	0	0.00432227			0	0	0.00192245	0	0.0036245	0.00805932	0.0107846	0.00212278	0.00866761	0.00521069	0.00866056	0.00432348	0.00185574	0	0	0.00562482	0.00846328	0.00227366	0.00275801	0	0.0020849	0.00228964	0	0.00228165	0.0107846
norank_f__PHOS-HE36		0	0	0	0	0	0	0	0	0	0	0	0	0	0	0	0	0	0	0			0	0	0	0	0	0	0	0	0	0	0	0	0	0	0	0	0	0.00227366	0	0	0.0020849	0	0	0	0.00227366
norank_f__PL-11B8_wastewater-sludge_group		0	0	0	0	0	0	0	0	0	0	0	0	0	0	0	0	0	0	0			0	0	0	0.00379003	0	0.00201483	0	0.00212278	0.00173352	0.00347379	0	0.00216174	0	0	0	0.00187494	0	0	0	0	0	0.00228964	0	0	0.00379003
norank_f__SJA-28		0	0	0	0	0	0	0	0	0	0	0	0	0	0	0	0	0	0	0			0	0	0	0	0	0	0	0	0.00173352	0.0017369	0	0	0	0	0	0.00187494	0	0	0	0	0.0020849	0	0	0	0.0020849
norank_o__D8A-2		0.00224049	0	0	0	0	0	0	0.00201589	0	0	0	0	0	0	0	0.047545	0	0	0.047545			0.0399806	0	0.0634408	0.0947508	0.0906125	0.0685042	0.0611126	0.0509468	0.0901432	0.0642651	0.147229	0.0713375	0.0334032	0.044332	0.0159935	0.0599981	0.0550113	0.0363785	0.0386122	0.0657787	0.039613	0.0526617	0	0.0575047	0.147229
norank_o__DB1-14		0	0	0	0	0	0	0	0	0	0	0	0	0	0	0	0	0	0	0			0	0	0	0.00189502	0	0	0	0	0	0	0	0	0	0	0	0	0	0	0	0	0	0	0	0	0.00189502
norank_o__Gastranaerophilales		0	0	0	0	0	0	0	0	0	0	0	0	0	0	0	0	0	0	0			0	0	0	0	0.0181225	0	0	0	0	0	0	0.661493	0	0	0	0.00562482	0	0	0	0	0	0	0	0	0.661493
norank_o__GR-WP33-30		0	0	0	0	0	0	0	0	0	0	0	0	0	0	0	0	0	0	0			0.00210424	0	0	0	0.00181225	0	0	0	0.00173352	0	0.00346422	0.00216174	0	0	0	0	0	0	0	0	0	0	0	0	0.00346422
norank_o__JG30-KF-CM45		0	0	0	0	0	0	0	0	0	0	0	0	0	0	0	0	0	0	0			0	0	0	0	0.00181225	0	0.00359486	0	0	0	0.00173211	0	0	0.00260777	0	0	0.00211582	0.00454731	0	0.00234924	0	0.00228964	0	0	0.00454731
norank_o__Mollicutes_RF9		0	0	0.0239506	0	0	0.0217654	0.339914	0	0	0.586683	0	0	0	0.0495472	0	0	0	0	0.586683			0.155714	0.28943	0.00192245	0	0.0199348	0.0987266	0.13301	0	0	0	0	0.0475583	0.0705179	0	0.0231017	0	0	0.0204629	0.00827404	0.15505	0	0	0	0.00509824	0.28943
norank_o__MVP-88		0	0	0	0	0	0	0	0	0	0	0	0	0	0	0	0	0	0	0			0	0	0	0	0	0	0	0	0	0	0	0	0	0	0	0	0	0.00227366	0	0	0.0020849	0	0	0	0.00227366
norank_o__NB1-n		0	0	0	0	0	0	0.0108773	0	0	0	0	0	0	0.0187938	0	0	0	0	0.0187938			0	0	0	0	0	0	0	0	0	0	0	0	0	0	0	0	0	0	0	0.00234924	0	0	0	0	0.00234924
norank_o__Opitutae_vadinHA64		0	0	0	0	0	0	0.00815794	0	0	0	0	0	0	0	0	0	0	0	0.00815794			0	0	0	0	0	0	0.00539229	0	0	0	0	0	0	0	0	0	0	0	0	0	0	0	0	0	0.00539229
norank_o__Run-SP154		0	0	0	0	0	0	0	0	0	0	0	0	0	0	0	0.00864454	0	0	0.00864454			0.00210424	0	0.0038449	0.00947508	0.0126858	0.00805932	0.0143794	0.00849113	0.0121347	0.00521069	0.00866056	0.00216174	0.00185574	0.00260777	0.00177705	0.00749977	0.00423164	0.00227366	0.00275801	0.00234924	0.0166792	0.00457928	0	0.00440546	0.0166792
norank_o__SC-I-84		0	0	0	0	0	0	0	0	0	0	0	0	0	0	0	0.00216113	0	0	0.00216113			0.00420849	0	0.00192245	0.00189502	0.0036245	0.00402966	0.00359486	0.00212278	0.0104011	0.00347379	0.00692845	0.00432348	0.00371147	0.00260777	0.0035541	0	0	0.00227366	0.00551602	0	0.00416979	0.00228964	0	0.00351395	0.0104011
norank_o__Subgroup_17		0	0	0	0	0	0	0	0	0	0	0	0	0	0	0	0	0	0	0			0	0	0.00192245	0	0	0	0	0.00212278	0	0	0	0	0	0	0	0	0	0	0	0	0	0.00228964	0	0	0.00228964
norank_p__Aminicenantes		0	0	0	0	0	0	0.00271931	0	0	0	0	0	0	0	0	0.00216113	0	0	0.00271931			0	0	0.00192245	0	0.00906125	0	0.00718972	0	0.00866761	0	0.015589	0.00648522	0.00185574	0.00260777	0	0.00374988	0.00423164	0.00227366	0.00275801	0.00234924	0.00625469	0	0	0.00231145	0.015589
norank_p__Armatimonadetes		0	0	0	0	0	0	0	0	0	0	0	0	0	0	0	0	0	0	0			0	0	0.00192245	0	0	0.00201483	0	0	0	0	0.00346422	0.00216174	0	0	0	0.00187494	0	0.00227366	0	0	0	0	0	0	0.00346422
norank_p__Candidate_division_WS6		0.0761768	0.0225841	0.027144	0	0.0151691	0.0613388	0.0516669	0.0383018	0.0232696	0.00256193	0.021725	0.0335752	0	0.0170853	0.0154927	2.21732	0	0.0229268	2.21732			3.53934	0	5.02336	9.69869	7.52447	6.27015	6.09868	4.33472	7.0329	3.72043	16.145	8.38756	4.37397	4.96258	1.26348	6.95978	5.14144	4.6178	4.31629	3.3829	4.94746	4.91586	0	4.95502	16.145
norank_p__Parcubacteria		0	0	0	0	0	0	0	0	0	0	0	0	0	0	0	0	0	0	0			0	0	0	0	0	0	0	0	0	0	0	0	0	0	0	0.00187494	0	0	0	0	0	0	0	0	0.00187494
norank_p__Saccharibacteria		0	0	0	0.00807428	0.00168546	0	0	0	0.0105771	0.00256193	0	0	0.0027505	0	0.00172141	0.00216113	0	0	0.0105771			0	0	0.00576735	0.00758006	0.007249	0.00402966	0.00718972	0	0.00346705	0.00347379	0.00173211	0.00432348	0	0	0.00177705	0.00187494	0	0.00909463	0.00275801	0.00469848	0.0145943	0	0	0.00311253	0.0145943
norank_p__TM6		0	0	0	0	0	0	0	0	0	0	0	0	0	0	0	0.00216113	0	0	0.00216113			0	0	0.0038449	0.00568505	0.00543675	0	0	0	0	0	0.00173211	0.00216174	0	0	0	0	0.00423164	0	0	0	0.00416979	0.00686892	0	0	0.00686892
norank_p__WCHB1-60		0	0	0	0	0	0	0	0	0	0	0	0	0	0	0	0.00216113	0	0	0.00216113			0.00210424	0	0	0.00189502	0.00181225	0	0.00179743	0	0	0.0017369	0.00173211	0	0	0	0	0.00187494	0.00423164	0	0.00275801	0.00469848	0	0.00228964	0	0.000866056	0.00469848
Novosphingobium		0	0	0	0	0	0	0	0	0	0	0	0	0	0	0	0.0064834	0	0	0.0064834			0	0	0.00768979	0.00568505	0.0108735	0.00604449	0.00359486	0	0.00346705	0.00521069	0.0259817	0.0129704	0.00556721	0.00521553	0.0035541	0.0131246	0.00634746	0.00682097	0.011032	0.00469848	0.00833959	0.00915856	0	0.00586477	0.0259817
Odoribacter		0.0515314	0.0677522	0.0255473	0.00538286	0.170231	0.381883	0.11693	0	0.0465392	0.0204955	0.0021725	0	0	0.0990945	0.0740205	0	0	0.0360432	0.381883			0.0147297	0.0586188	0.0884326	0.0360053	0.0525553	0.05843	0.0718972	0	0	0	0.00346422	0.0432348	0.035259	0.00521553	0.0159935	0.0731227	0.0148107	0	0.0661923	0.1527	0	0.0595306	0	0.0356321	0.1527
Olsenella		0	0	0	0	0	0	0.122369	0	0	0	0	0	0	0	0	0	0	0	0.122369			0	0	0	0	0	0.0241779	0	0	0	0	0	0	0	0	0	0	0	0	0	0	0	0	0	0	0.0241779
Opitutus		0	0	0	0	0	0	0	0	0	0	0	0	0	0	0	0	0	0	0			0	0	0.00192245	0	0	0	0.00179743	0	0	0	0	0.00216174	0	0	0	0	0	0	0	0	0	0.00228964	0	0	0.00228964
Oscillibacter		0	0	0.0015967	0	0	0.0494667	0.00815794	0	0	0	0	0	0	0.00170853	0	0	0	0	0.0494667			0	0	0	0	0	0	0	0	0	0	0	0	0	0	0	0	0	0	0	0	0	0	0	0	0
Oscillospira		0.00224049	0.0135504	0.00319341	0	0.00674184	0	0.0108773	0.00604766	0	0	0	0	0	0.0068341	0	0	0	0	0.0135504			0.00210424	0.00366367	0.00192245	0	0	0.00201483	0.00539229	0	0	0	0	0.0129704	0	0	0.00177705	0	0	0.00682097	0	0.00469848	0	0.00457928	0	0	0.0129704
Ottowia		0	0	0	0	0	0	0	0	0	0	0	0	0	0	0	0.00864454	0	0	0.00864454			0.00210424	0	0.00576735	0.0151601	0.0108735	0.00604449	0.0107846	0.00424556	0.0104011	0.0017369	0.015589	0.00432348	0.00742294	0.00260777	0	0.00749977	0.00423164	0.00454731	0.00827404	0.00939695	0.00625469	0.0114482	0	0.00614959	0.015589
Oxalobacter		0.00448099	0	0.0111769	0	0.0168546	0.0277014	0.0326318	0	0.00211542	0.00256193	0	0	0	0.0102512	0	0	0	0.00105771	0.0326318			0.00210424	0.0146547	0.0115347	0	0	0.00604449	0.00539229	0	0	0	0	0	0.0241246	0	0.00177705	0	0	0.00227366	0	0.00469848	0	0	0	0	0.0241246
Paludibacter		0	0	0	0	0	0	0	0	0	0	0	0	0	0.00170853	0	0	0	0	0.00170853			0	0	0.00192245	0	0.00181225	0	0.00359486	0	0.00173352	0	0.00346422	0.00432348	0	0	0	0	0	0	0	0	0	0	0	0	0.00432348
Papillibacter		0	0.00225841	0.00319341	0	0	0	0.00543863	0	0	0	0	0	0	0.00170853	0	0	0	0	0.00543863			0	0	0	0	0	0	0	0	0	0	0	0	0	0	0	0	0	0	0	0.00469848	0	0	0	0	0.00469848
Parabacteroides		0.280062	0.322952	0.217152	0.00538286	0.952285	1.61855	0.938163	0.108858	1.13386	0.363795	0.26939	2.49949	0.0880161	0.27849	0.566343	0.0540284	0.00538286	0.301507	2.49949			0.269343	0.153874	0.18071	0.270987	0.300834	0.203498	0.309158	0.399083	0.206289	2.99614	0.251156	0.13619	0.50476	0.130388	0.515345	0.185619	0.0888644	0.49111	0.118595	0.225527	0.0125094	0.238122	0.0125094	0.231825	2.99614
Paraeggerthella		0	0	0	0.0484457	0	0	0	0	0	0	0	0	0	0	0	0	0	0	0.0484457			0	0	0	0	0	0	0	0	0	0	0	0	0	0	0	0	0	0	0	0	0	0	0	0	0
Paraprevotella		0.00224049	0.645904	0.0638682	0	2.90742	4.45596	0.171317	0.00201589	0	0	0	0	0	0.0666325	0	0.00432227	0	0.00212819	4.45596			0.345096	0.21982	0	0.00189502	0	0	0.0665049	0	0.00173352	0.0017369	0.0121248	0.460451	0.2264	0.518945	0	1.54495	0.486639	0.572962	0.137901	0	0	0	0	0.0070099	1.54495
Parasutterella		0.86259	0.00225841	0.00319341	0	0.040451	0.0573814	0.307282	0.677337	0.228465	0.143468	0.734304	0.0391711	0.228292	0.193063	0.652413	0.0734786	0	0.168266	0.86259			0.296698	0.461623	0.0499837	0.0435854	0.065241	0.0544004	0.06291	0.174068	0.0572063	0.0712127	0.0900698	0.170778	0.0185574	0.112134	0.387397	0.063748	0.0423164	0.25465	0.121353	0.0305401	0.675507	0.0480824	0.0185574	0.0682269	0.675507
Parvimonas		0	0	0	0	0	0	0	0	0	0	0	0.00186529	0	0	0	0	0	0	0.00186529			0	0	0	0	0	0.00201483	0	0	0	0	0	0	0	0	0	0	0	0	0	0	0	0	0	0	0.00201483
Pedomicrobium		0	0	0	0	0	0	0	0	0	0	0	0	0	0	0	0	0	0	0			0	0	0.00192245	0.00189502	0	0	0.00359486	0	0.00866761	0	0.00173211	0	0	0.00260777	0	0.00374988	0	0	0	0.00469848	0	0.00228964	0	0	0.00866761
Peptococcus		0	0	0.00319341	0	0	0	0.00543863	0	0.00423083	0	0	0	0	0.00854263	0	0	0	0	0.00854263			0	0.00366367	0	0	0.0108735	0	0.00179743	0	0	0	0	0.00864697	0.00371147	0	0	0	0	0.00227366	0	0.0117462	0	0	0	0	0.0117462
Peptoniphilus		0	0	0	0	0	0	0.00271931	0	0	0	0	0	0	0	0	0	0	0	0.00271931			0	0	0	0	0	0.00201483	0	0	0	0	0.00346422	0	0	0	0	0	0	0	0	0	0	0	0	0	0.00346422
Peptostreptococcus		0	0	0	0	0	0	0	0	0	0	0	0.00373058	0	0	0	0.00216113	0	0	0.00373058			0.00210424	0	0	0	0	0	0	0	0	0	0	0	0	0	0	0	0	0	0	0	0	0	0	0	0.00210424
Petrimonas		0	0	0.0015967	0	0	0	0	0	0.00211542	0	0	0.00186529	0	0	0.00172141	0.0497061	0	0	0.0497061			0.0357722	0	0.0826653	0.0890658	0.094237	0.0725338	0.0647075	0.0636835	0.119613	0.0816341	0.209586	0.0626905	0.0408262	0.0651941	0.0159935	0.0899972	0.0698221	0.0409258	0.0496442	0.0305401	0.0667167	0.0847167	0	0.0659554	0.209586
Phaeospirillum		0	0	0	0	0	0	0	0	0	0	0	0	0	0	0	0.00216113	0	0	0.00216113			0	0	0	0.00189502	0.00181225	0	0	0.00424556	0	0.00347379	0.00519633	0	0.00185574	0.00521553	0	0	0.00211582	0	0	0	0.0020849	0	0	0	0.00521553
Phascolarctobacterium		0.0224049	0.365862	0.00638682	0.00538286	0.222481	0.563921	0.0244738	0.00201589	0.133271	0.0742961	0.00651749	2.28684	0.624364	0.0768836	0.00172141	0.00864454	0.00172141	0.049385	2.28684			0.505019	6.7375	0.0884326	0	0.0199348	0.0282076	0.00718972	0.477626	0.402177	0.0243165	0.015589	0.685272	0.103921	0.229483	0.0071082	0.0562482	1.19332	0.00454731	0.912902	0.453403	0.0020849	0.121351	0	0.0961769	6.7375
Phreatobacter		0	0	0	0	0	0	0	0	0	0	0	0	0	0	0	0	0	0	0			0.00420849	0	0.0038449	0.00189502	0.00543675	0	0.00359486	0.00424556	0.00693409	0.00347379	0.00866056	0.00216174	0.00185574	0	0	0	0.00211582	0.00227366	0	0	0.00833959	0.00686892	0	0.0022177	0.00866056
Phyllobacterium		0	0	0	0	0	0	0	0	0	0	0	0.00186529	0.0027505	0.00170853	0	0.0064834	0	0	0.0064834			0	0.00366367	0.00576735	0	0	0	0.00179743	0	0.00520057	0.0017369	0.0103927	0.00216174	0	0	0	0	0.00634746	0	0.00275801	0.00234924	0.00416979	0	0	0.000868448	0.0103927
Porphyromonas		0	0	0	0	0	0	0	0	0	0	0	0	0	0	0	0	0	0	0			0	0	0	0	0.0036245	0	0	0	0	0	0	0	0	0	0	0	0	0	0	0	0	0	0	0	0.0036245
Prevotella		0	0	0	0	0	0	0.00543863	0	0	0.00256193	0	0	0	0	0	0	0	0	0.00543863			0	0	0	0	0	0	0	0	0	0	0	0	0	0	0	0.00187494	0	0	0	0	0	0	0	0	0.00187494
Prevotella_2		0	0.00451681	0.0015967	0	0	0.00395734	0.00271931	0	0.00211542	0	0	0	0	1.16009	0	0	0	0	1.16009			13.6818	0	0	0	0.00181225	0.00201483	0.00179743	0	0	0	0	0	0.137324	0	0	0.0187494	0	0	0	0	0	0	0	0	13.6818
Prevotella_6		0	0	0	0	0	0	0.00543863	0	0	0	0	0	0	0.00341705	0	0	0	0	0.00543863			0	0	0	0	0	0	0	0	0	0	0	0	0	0	0	0.00562482	0	0	0	0	0	0	0	0	0.00562482
Prevotella_9		0.0112025	0.00225841	55.9852	0	0.187086	0.187974	0.00543863	39.2634	0.0105771	0.00256193	0.0803824	0.00373058	0	36.1575	0	0.00864454	0	0.00961081	55.9852			0.00210424	25.2794	0.0230694	0.00189502	34.855	7.90015	20.9958	0.00212278	0	0	0.337762	0.00648522	0.00556721	0.00260777	29.6306	0.0187494	0.00211582	0.00909463	4.41558	10.7877	0.0938204	0.00915856	0	0.013954	34.855
Prevotellaceae_NK3B31_group		0	0	0	0	0	0	0	0	0	0	0	0	0	0	0	0	0	0	0			0	0	0	0	0	0	0.940056	0	0	0	0	0	0	0	0	0	0	0	0	0	0	0	0	0	0.940056
Prevotellaceae_UCG-001		0	0	0	0	0	0.00197867	0	0	0	0	0	0	0	0	0	0	0	0	0.00197867			0	0	0	0	0	0	0	0	0	0	0	0	0	0	0	0	0	0	0	0.448704	0	0	0	0	0.448704
Propionibacterium		0	0	0.0015967	0	0	0.00197867	0	0	0	0	0	0	0	0.0529643	0.0309853	0.24853	0	0	0.24853			0.0925867	0	0.107657	0.117491	0.121421	0.134994	0.122225	0.0912796	0.261762	0.116372	0.273674	0.116734	0.0463934	0.044332	0.0213246	0.0918721	0.11637	0.086399	0.0661923	0.0516832	0.108415	0.100744	0	0.104201	0.273674
Propioniciclava		0	0	0	0	0	0	0	0	0	0	0	0	0	0.00170853	0.00172141	0	0	0	0.00172141			0.00210424	0	0	0.00379003	0.00181225	0	0.00539229	0	0.00693409	0.00521069	0.00519633	0	0	0	0	0.00187494	0	0	0	0.00704771	0.0020849	0.00228964	0	0.000906125	0.00704771
Propionicimonas		0	0	0	0	0	0	0	0	0	0	0	0	0	0	0	0	0	0	0			0.00420849	0	0	0	0.0036245	0.00201483	0.00359486	0.00212278	0.00693409	0.0017369	0.00346422	0	0	0	0	0	0.00211582	0.00227366	0.00275801	0.00939695	0	0.00228964	0	0.00206532	0.00939695
Proteiniborus		0	0	0.0015967	0	0	0	0	0	0	0	0	0	0	0	0.00344281	0.0216113	0	0	0.0216113			0.0210424	0	0.0326816	0.0397953	0.0525553	0.0342521	0.0287589	0.0127367	0.0485386	0.0347379	0.0675524	0.0324261	0.0167016	0.0182544	0.0035541	0.0299991	0.046548	0.0454731	0	0.0117462	0.0458677	0.0412135	0	0.0325539	0.0675524
Proteiniclasticum		0	0	0	0	0	0	0	0	0	0	0	0	0	0	0	0	0	0	0			0	0	0	0	0.00181225	0.00201483	0.00179743	0.00424556	0.00520057	0	0.00519633	0	0.00185574	0.00260777	0	0.00187494	0.00211582	0	0.00275801	0.00234924	0.0020849	0.00457928	0	0.00186534	0.00520057
Proteiniphilum		0	0	0	0	0	0	0.00271931	0.00201589	0	0	0.00434499	0	0	0	0	0.110218	0	0	0.110218			0.101004	0	0.119192	0.252037	0.183037	0.128949	0.12582	0.11463	0.27563	0.12332	0.381065	0.162131	0.0797966	0.117349	0.0284328	0.191244	0.171381	0.11823	0.0882564	0.0798741	0.150113	0.130509	0	0.12457	0.381065
Proteocatella		0	0	0	0	0	0	0	0	0	0	0	0	0	0	0	0	0	0	0			0	0	0	0.00379003	0	0.00201483	0	0	0	0.0017369	0	0	0	0	0	0	0.00211582	0	0	0	0	0	0	0	0.00379003
Pseudobutyrivibrio		15.3608	1.65767	5.63317	0.575966	4.72097	2.98186	2.28966	1.57642	1.50618	9.69949	4.597	1.18819	3.35286	5.27934	8.09406	1.55818	0.575966	3.16736	15.3608			2.18	2.6928	4.81573	9.76123	2.36136	1.68037	4.8225	2.43271	5.62875	0.10074	0.0918019	3.61876	8.05946	4.41234	2.22665	3.86988	1.56359	3.70379	4.44867	3.38055	8.38337	1.55238	0.0918019	3.49965	9.76123
Pseudofulvimonas		0	0	0	0	0	0	0	0	0	0	0	0	0	0	0	0	0	0	0			0	0	0.0038449	0	0.0036245	0	0.00179743	0.00212278	0.00173352	0	0.00692845	0	0.00185574	0.00260777	0	0	0	0.00227366	0	0.00234924	0.0020849	0	0	0.000866761	0.00692845
Pseudomonas		0	0	0	0	0	0	0	0	0	0	0.0021725	0	0	0.00512558	0	0.0172891	0	0	0.0172891			0.00420849	0	0.00768979	0.00189502	0.00906125	0.0161186	0.00359486	0.00212278	0.0156017	0.00347379	0.00866056	0.00864697	0.00371147	0.0078233	0.00177705	0.00937471	0.00211582	0	0.00275801	0.00704771	0.0020849	0.00228964	0	0.00365316	0.0161186
Psychrobacter		0	0	0	0	0	0	0	0	0	0	0	0	0	0	0	0	0	0	0			0	0	0	0	0	0.00402966	0	0.00424556	0	0.0017369	0	0	0.00371147	0.00260777	0.00177705	0.00187494	0	0	0	0	0	0	0	0	0.00424556
Pyramidobacter		0	0	0	0	0	0	0.0598249	0	0	0	0	0	0	0	0	0	0	0	0.0598249			0	0	0	0	0.00181225	0	0.00718972	0	0	0	0	0	0.00742294	0	0	0.00749977	0	0	0.011032	0	0	0	0	0	0.011032
Raoultella		0.00448099	0	0.0015967	0	0.00168546	0.00197867	0.0163159	0.00201589	0.00634625	0	0.013035	0.00559587	0	0.435674	0.234111	2.01418	0	0.00324844	2.01418			0.869053	0	0.915085	1.1408	1.24502	1.18875	1.28516	0.823639	1.97102	1.05951	2.39551	1.20193	0.65693	0.766683	0.183036	0.935596	1.10657	1.02769	0.813614	0.876266	0.936119	1.07613	0	0.981906	2.39551
Rhizomicrobium		0	0	0	0	0	0	0	0	0	0	0	0	0	0	0	0	0	0	0			0	0	0	0	0.00181225	0	0.00179743	0	0	0	0.00173211	0	0	0	0	0	0	0	0.00275801	0	0	0	0	0	0.00275801
Rhodoplanes		0.00224049	0	0	0	0	0	0	0	0	0	0	0	0	0	0.00172141	0.0108057	0	0	0.0108057			0.00420849	0	0.0115347	0.0151601	0.0108735	0.00805932	0.00898715	0.00636835	0.00866761	0.00521069	0.0225175	0.00432348	0.00185574	0.00260777	0.00888526	0.00374988	0.00634746	0.00454731	0.00275801	0	0.0166792	0.00686892	0	0.0063579	0.0225175
Rikenellaceae_RC9_gut_group		0	0	0	0	0	0	0.0815794	0	0	0	0	0.00186529	0	0	0	0.0237725	0	0	0.0815794			0.0526061	0	0.0269143	0.0530605	0.0326205	0.0241779	0.0197717	0.0254734	0.0450716	0.0208427	0.0692845	0.0259409	0.0148459	0.0208621	0.00177705	0.0299991	0.0275057	0.0386522	0.0248221	0.0187939	0.0312735	0.0389239	0	0.0264276	0.0692845
Romboutsia		0.0604934	0.0993699	0.043111	1.11694	0.12978	1.0388	1.00343	0.0161271	0.17558	0.479082	0	0	0.0137525	0.112763	0.0189355	2.15033	0	0.106066	2.15033			0.0210424	0.381022	0.126882	0.617775	0.021747	1.09808	0.107846	0.106139	0.520057	0.347379	3.63917	0.00432348	0.0668065	0.312932	0.0675279	0.17437	0.330068	0.127325	0.011032	0.303052	0.285631	0.201488	0.00432348	0.187929	3.63917
Roseburia		0.99478	1.1405	0.0894154	0.559817	0.687667	0.306694	0.225703	2.65089	0.116348	1.29378	0.02607	0.00559587	0.288803	0.198189	0.483715	0.26582	0.00559587	0.297748	2.65089			0.528165	0.135556	1.10156	0.985408	0.155854	0.322373	0.226476	1.74917	1.07825	2.21454	0.237299	0.436672	0.512183	0.975304	0.174151	0.515609	0.319489	0.979946	1.7734	0.166796	0.685931	0.384659	0.135556	0.513896	2.21454
Roseomonas		0	0	0	0	0	0	0	0	0	0	0	0	0	0	0	0	0	0	0			0	0	0	0.00189502	0.007249	0.00604449	0.00539229	0.00212278	0.00346705	0	0.00173211	0.00216174	0	0.00260777	0.00177705	0.00187494	0	0	0.00275801	0	0.00416979	0	0	0.001826	0.007249
Rothia		0.00224049	0	0	0.00269143	0	0	0	0	0	0.00256193	0.013035	0.00186529	0	0.00341705	0.00860704	0.0367393	0	0.000932644	0.0367393			0.0399806	0	0.0403714	0.0397953	0.0634288	0.0423114	0.0359486	0.0318417	0.0780085	0.05037	0.0831414	0.0497201	0.0315475	0.0208621	0.0035541	0.0393738	0.0613588	0.0341049	0.0193061	0.0117462	0.039613	0.0274757	0	0.0394934	0.0831414
Ruminiclostridium		0.219568	0.15583	0.118156	0.07536	0.109555	0.381883	0.152282	0.0685401	0.287697	0.358671	0.451879	0.373058	0.0715131	0.403212	0.492323	0.224758	0.0685401	0.222163	0.492323			0.185173	0.413995	0.372955	0.162971	0.11236	0.00402966	0.298373	0.912796	0.303367	0.00868448	0.0554276	0.140513	0.315475	0.17472	0.127948	0.414362	0.272941	0.286481	0.783275	0.288956	0.0020849	0.0801374	0.0020849	0.229057	0.912796
Ruminiclostridium_1		0	0	0	0	0	0.00395734	0.00543863	0	0	0	0	0	0	0	0	0.00432227	0	0	0.00543863			0.00210424	0	0.00576735	0	0.007249	0.00402966	0.00179743	0	0.00346705	0.00347379	0.00866056	0.00432348	0.00556721	0.00521553	0	0.00374988	0.0105791	0.00454731	0	0.00469848	0.00416979	0.00686892	0	0.00409973	0.0105791
Ruminiclostridium_5		0.0784173	2.88399	0.146897	0.0834343	0.217424	0.308673	0.231142	0.0161271	0.249619	0.0486768	0.0021725	0.0503628	0.118272	0.0410046	0.0137713	0.0194502	0.0021725	0.0809258	2.88399			0.0399806	0.113574	0.017302	0.0397953	0.0833635	0.155142	0.0521255	0.0233506	0.0138682	0.0434224	0.0138569	0.581508	0.0779409	0.0365087	0.202584	0.0412487	1.53185	0.0613887	0.0579183	0.0422863	0.0145943	0.025186	0.0138569	0.0428543	1.53185
Ruminiclostridium_6		0	0.284559	0	0	0	0	0.0190352	0	0.00423083	0.0435529	0.00434499	0	0	0.319494	0	0.00432227	0	0	0.319494			0.488185	0	0	0	0.12867	0.35864	0	0	0	0	0	0.0907931	0.0315475	0	0.0479804	0.0112496	0	0	0.118595	0.241971	0	0	0	0	0.488185
Ruminiclostridium_9		0.0268859	0.191965	0.0463044	0.00538286	0.0084273	0.0138507	0.0679828	0.00201589	0.00846167	0	0	0	0	0.0427131	0	0.00216113	0	0.00690508	0.191965			0.0483976	0.0476278	0.0326816	0.00379003	0.0344328	0.012089	0.0341512	0.0721746	0	0	0	0.0302644	0.0668065	0.0104311	0.0639738	0.00937471	0	0.0181893	0.0330961	0.0681279	0	0.0595306	0	0.031473	0.0721746
Ruminococcaceae_NK4A214_group		0.0672148	0.0858195	0.335308	0	0.156748	0.0831041	0.973514	0	0.0401929	0.0153716	0.0021725	0	0	0.280198	0.253047	0.0108057	0	0.0537039	0.973514			0.132567	0.282103	0.0269143	0.0265302	0.0815513	0.0282076	0.111441	0.00212278	0.0138682	0.0104214	0.0242496	0.0151322	0.027836	0.00521553	0.133279	0.0393738	0.0105791	0.0954936	0.0441282	0.12216	0.00833959	0.196909	0.00212278	0.0280218	0.282103
Ruminococcaceae_UCG-002		0.13667	0.0271009	0.349678	0.00269143	1.67703	2.61976	2.71387	0.00403177	0.875783	0.356109	0.00868998	0	0.0137525	1.43858	0.0309853	0	0	0.0838278	2.71387			0.13888	0.516578	0.211469	0.00189502	0.155854	0.29215	0.382853	0.0127367	0	0.0017369	0.0329101	0.0497201	0.237534	0.00521553	0.527784	0.127496	0.0486639	0.111409	0.449556	0.989029	0.0020849	0.139668	0	0.133188	0.989029
Ruminococcaceae_UCG-003		0.0224049	0.0158088	0.0463044	0	0.171917	0.128614	0.3943	0.070556	0.0359621	0.0128097	0.0738649	0	0	0.242611	0.0877918	0	0	0.0411333	0.3943			0.0610231	0.0403004	0.0576735	0.0170551	0.0906125	0.0141038	0.106048	0.0169823	0	0	0	0.0778227	0.167016	0.00260777	0.179482	0.031874	0.059243	0.0522941	0.0965304	0.164447	0	0.00915856	0	0.0462973	0.179482
Ruminococcaceae_UCG-004		0.0156835	0.0880779	0.0846253	0.0484457	0.0438219	0.554028	0.386142	0	0.0528854	0.253632	0.0021725	0	0.0027505	0.00170853	0	0.00216113	0	0.0297527	0.554028			0.0231467	0	0	0	0.0543675	0.00604449	0	0.019105	0.00173352	0.0225796	0.0277138	0.0216174	0.0389704	0.0104311	0.117285	0.0712478	0.00211582	0.0591151	0.0689503	0.1527	0	0.157985	0	0.0220985	0.157985
Ruminococcaceae_UCG-005		0.0313669	0.284559	0.517332	0.00269143	0.267988	1.13971	1.45211	0	0.291928	0.0871058	0.0021725	0	0.0027505	1.79224	0	0.0064834	0	0.0592364	1.79224			0.0462934	0.384686	0.0653632	0.00568505	0.0996738	0.157157	0.285791	0.0106139	0	0	0.00173211	0.0605288	0.178151	0.0286854	0.222131	0.0731227	0.0169266	0.113683	0.168239	0.232575	0	0.44419	0	0.069243	0.44419
Ruminococcaceae_UCG-007		0	0	0	0	0.00674184	0	0.00271931	0	0.00634625	0	0	0	0	0.00341705	0	0	0	0	0.00674184			0	0	0	0	0	0	0.00359486	0	0	0	0	0	0	0	0	0	0	0	0	0	0	0	0	0	0.00359486
Ruminococcaceae_UCG-008		0.00224049	0	0	0	0	0.116742	0	0	0	0	0	0	0	0.0136682	0	0	0	0	0.116742			0	0.0622825	0	0	0	0.00805932	0.00179743	0	0	0	0	0.0259409	0	0	0	0	0	0	0	0	0	0	0	0	0.0622825
Ruminococcaceae_UCG-009		0	0.00677522	0.00319341	0	0	0	0.00815794	0	0	0.00512387	0	0	0	0.0341705	0	0	0	0	0.0341705			0	0	0.00192245	0	0.0036245	0.00402966	0.00718972	0.00212278	0	0.0017369	0	0	0.00556721	0	0.0284328	0	0	0.00227366	0.011032	0	0	0	0	0	0.0284328
Ruminococcaceae_UCG-010		0	0.00225841	0.0207572	0	0	0.00791468	0.943601	0	0.00211542	0	0	0	0	1.04049	0	0	0	0	1.04049			0.00841698	0.0146547	0.0038449	0.00379003	0.014498	0.00604449	0.124023	0	0.00173352	0.00521069	0.0190532	0.0540435	0.00371147	0.00521553	0.0248787	0.00749977	0.00846328	0.00682097	0.00551602	0.0681279	0.00625469	0.00228964	0	0.00653783	0.124023
Ruminococcaceae_UCG-011		0	0.00451681	0	0	0	0	0	0	0	0	0	0	0	0	0	0.00216113	0	0	0.00451681			0	0	0	0	0	0.00402966	0	0	0	0	0	0	0	0	0	0	0	0	0	0.0281909	0	0	0	0	0.0281909
Ruminococcaceae_UCG-012		0	0	0	0	0	0	0	0	0	0	0	0	0	0	0	0.0064834	0	0	0.0064834			0.00841698	0	0.00576735	0.0132651	0.0108735	0.00604449	0.00718972	0.00636835	0.0208023	0.00694758	0.0190532	0.00648522	0.00371147	0.0078233	0	0.00749977	0.00846328	0.00454731	0.011032	0	0.0020849	0.0160275	0	0.00706865	0.0208023
Ruminococcaceae_UCG-013		0.255416	0.259717	0.100592	0.304131	0.670813	0.0672748	0.217545	0.868847	0.0169233	0.755771	0	0.00186529	0.123773	0.0615069	0.686842	0.0108057	0	0.170659	0.868847			0.132567	0.241803	2.47419	0.104226	0.337079	0.0221631	0.13301	0.390592	0.0468051	0.224059	0.00692845	0.0389113	0.0816523	0.216445	0.0586427	0.0449986	0.0973277	0.429721	0.198577	0.0516832	0.00416979	0.0183171	0.00416979	0.100777	2.47419
Ruminococcaceae_UCG-014		0.00224049	0.130988	0.768015	0	0.653958	0	0.981672	0.00201589	0	0.0256193	0.00651749	0	0	1.25064	0.00516422	0	0	0.00370236	1.25064			0.0904825	0.135556	0	0.289937	0.360638	0.491618	0.372068	0	0.00173352	0	0.00173211	0.188072	0.295062	0.0078233	0.371404	0.172495	0	0.0181893	0.0275801	1.57869	0.0020849	0.0274757	0	0.0590313	1.57869
Ruminococcaceae_V9D2013_group		0	0.00451681	0	0	0	0	0.00271931	0	0	0	0	0	0	0	0	0	0	0	0.00451681			0	0	0	0	0	0	0	0	0	0	0	0	0	0	0	0	0	0	0	0	0	0	0	0	0
Ruminococcus_1		0.528757	0.799476	0.257069	0	0.326979	1.32373	1.50378	0.00806354	1.36233	0.56875	0.02607	0	0	0.126431	0.0671349	0.0172891	0	0.19175	1.50378			0.662837	1.68529	0	0.63104	0.737586	0.132979	0.237261	1.64091	0.00520057	0.0260534	0.0138569	0.287512	0.60497	0.2686	0.215023	1.6237	1.14677	1.1482	0.948756	2.18714	0.0020849	1.19748	0	0.618005	2.18714
Ruminococcus_2		0.264378	0.0474265	1.99269	1.32687	0.416309	0.779596	2.82809	0.229811	1.3856	1.83178	0.00651749	0	0.808648	0.20844	0	1.01357	0	0.597952	2.82809			0.212529	2.49863	0.00576735	1.53307	0.422254	2.02893	0	2.03787	0.00693409	0.00347379	0.0484991	0.0172939	6.21671	7.37215	7.38542	3.72551	0.00211582	0.4229	3.76469	0.446355	0.0187641	1.07155	0	0.434628	7.38542
Saccharofermentans		0	0	0	0	0	0	0	0	0	0	0	0	0	0	0	0	0	0	0			0	0	0.00576735	0.00758006	0.00181225	0.00402966	0.00539229	0.00849113	0.00346705	0.00868448	0.015589	0.00432348	0	0	0	0.00562482	0.00634746	0.00227366	0.00275801	0.00939695	0	0.00228964	0	0.00374835	0.015589
Sarcina		0	0	0	0	0	0.106848	0	0	0	0.00256193	0	0	0	0	0	0	0	0	0.106848			0	0	0	0	0	0	0	0.0106139	0	0	0	0	0.00185574	0	0	0	0	0	0	0	0	0	0	0	0.0106139
Sedimentibacter		0	0	0	0	0	0	0	0	0	0	0	0	0	0	0	0.0108057	0	0	0.0108057			0.00631273	0	0	0.00758006	0.007249	0.012089	0.00898715	0.00424556	0.0190688	0.00868448	0.0138569	0.00864697	0.00371147	0.0130388	0	0.00374988	0.00846328	0.00682097	0.00827404	0.00469848	0.00625469	0.0114482	0	0.00741453	0.0190688
Senegalimassilia		0	0	0	0	0	0.0356161	0	0	0	0	0	0	0	0.0153767	0	0	0	0	0.0356161			0	0	0.00192245	0	0.0616165	0	0	0	0	0	0	0	0	0	0	0	0	0	0	0.108065	0	0	0	0	0.108065
Shewanella		0	0	0	0	0	0	0	0	0	0	0	0	0	0	0	0	0	0	0			0	0	0	0	0	0	0	0	0.00173352	0	0	0.00216174	0	0	0	0	0	0	0	0	0.0020849	0	0	0	0.00216174
Shinella		0	0	0	0	0	0	0	0	0	0	0	0	0	0	0	0	0	0	0			0	0	0	0.00189502	0	0	0	0	0	0	0.00173211	0	0	0	0	0	0	0	0	0	0.0020849	0	0	0	0.0020849
Slackia		0	0.0158088	0	0	0	0	0.0625442	0	0	0	0	0	0	0	0	0	0	0	0.0625442			0	0	0	0	0	0.0100741	0	0	0	0	0.0658202	0	0	0	0.00533115	0	0	0	0.00275801	0	0	0	0	0	0.0658202
Solobacterium		0	0	0	0	0	0	0.00271931	0	0	0.00256193	0	0	0	0.00170853	0	0	0	0	0.00271931			0	0	0	0.00189502	0	0	0	0	0	0	0	0	0	0	0	0	0	0	0	0	0	0	0	0	0.00189502
Sphaerochaeta		0	0	0	0	0	0	0	0	0	0	0	0	0	0	0	0	0	0	0			0	0	0	0.00568505	0.0036245	0.00201483	0	0.00212278	0.00346705	0	0.0103927	0.00648522	0	0	0	0.00374988	0.00211582	0.00227366	0.00551602	0.00234924	0	0.00228964	0	0.0021193	0.0103927
Sphingobium		0	0	0	0	0	0	0	0	0	0	0	0	0	0	0	0.00216113	0	0	0.00216113			0	0	0.00192245	0.00189502	0.0036245	0.00604449	0.00179743	0.00424556	0.00346705	0	0.00173211	0.00432348	0	0.00260777	0	0	0.00423164	0.00227366	0	0	0	0	0	0.00176477	0.00604449
Sphingomonas		0	0	0	0	0	0	0	0	0	0	0	0	0	0	0.00172141	0.00432227	0	0	0.00432227			0	0	0.00192245	0	0.0036245	0.00201483	0.00359486	0	0.00173352	0	0.00692845	0.00216174	0.00185574	0.0078233	0	0.00374988	0.0105791	0.00227366	0	0.00469848	0.0020849	0.00228964	0	0.00204986	0.0105791
Staphylococcus		0	0	0	0	0.00168546	0	0	0	0	0	0	0	0	0.0170853	0.00688563	0.0756397	0	0	0.0756397			0.0189382	0	0.055751	0.0701156	0.0471185	0.0624597	0.0485306	0.0551923	0.0554727	0.0521069	0.105659	0.0497201	0.0241246	0.0208621	0.0142164	0.0356239	0.0507797	0.0250102	0.0248221	0.0305401	0.0312735	0.0366342	0	0.0418764	0.105659
Streptococcus		0.331593	0.230358	0.0351275	3.46387	2.64617	0.0514454	0.176755	0.23989	0.837705	0.730151	7.7884	0.177202	0.621613	0.133265	0.127384	3.77118	0.0351275	0.285742	7.7884			0.597605	0.113574	0.365265	0.60072	0.558173	1.05174	0.51766	0.348136	0.709011	1.32872	1.02021	0.376143	0.306196	0.208621	0.207915	0.667479	0.361805	0.375153	0.204093	2.80734	4.87449	0.386949	0.113574	0.452304	4.87449
Subdoligranulum		1.3779	2.00998	3.99655	0.00538286	2.9209	4.95657	2.39843	2.30819	11.2583	3.32539	1.01238	0	2.46995	0.59115	1.84707	0.140474	0	2.15909	11.2583			1.67287	1.72193	0.503681	1.64866	1.14715	1.94028	1.1198	1.98268	0.00693409	5.02484	0.277138	2.17255	3.35517	2.50867	0.582873	4.07612	2.79923	4.97476	2.16504	1.7079	0.020849	3.77333	0.00693409	1.8311	5.02484
Succinatimonas		0	0.0429097	0	0	0	0	0	0	0	0	0	0	0	0	0	0	0	0	0.0429097			0	0	0	0	0	0	0	0	0	0	0	0	0	0	0	0	0	0	0	0	0	0	0	0	0
Sulfurospirillum		0	0	0	0	0	0	0	0	0	0	0	0	0	0	0	0	0	0	0			0	0	0	0	0	0	0	0.00212278	0	0	0.00346422	0	0	0.00260777	0	0	0	0	0	0	0	0	0	0	0.00346422
Sutterella		0	0.449423	0.0447077	0.0296057	0.699466	0.0989335	0.0380704	0.00403177	0	0.0871058	0.325874	0	0	0.0273364	0	0.0410615	0	0.033838	0.699466			0.00210424	0	0.055751	0.0568505	0.0616165	0.05843	0.285791	0.203787	0.199355	0.0816341	0.102195	0	0.035259	0.0391165	0.0941837	0.123746	0.0782853	0.145514	0.011032	0.415815	0	0.0274757	0	0.0600233	0.415815
Syntrophomonas		0.00448099	0	0	0	0.00168546	0.00197867	0.00271931	0	0.00211542	0	0.0021725	0.00186529	0	0	0.00172141	0.244208	0	0.00170343	0.244208			0.231467	0	0.382567	0.61588	0.534614	0.382818	0.352296	0.237752	0.702077	0.354327	0.921483	0.345879	0.198564	0.276423	0.0764132	0.380613	0.404122	0.325133	0.253737	0.21613	0.364857	0.396108	0	0.353311	0.921483
Syntrophus		0	0	0	0	0	0	0	0	0	0	0	0	0	0	0	0	0	0	0			0.00210424	0	0.00961224	0.00189502	0.00543675	0.00402966	0	0	0.00346705	0	0.00346422	0	0.00185574	0	0	0.00374988	0.00211582	0	0.00275801	0.00234924	0.0020849	0.00228964	0	0.00209457	0.00961224
Telmatospirillum		0	0	0	0	0	0	0	0	0	0	0	0	0	0	0	0	0	0	0			0	0	0	0	0	0	0	0	0	0.0017369	0	0	0	0	0	0	0	0	0	0	0	0	0	0	0.0017369
Tepidanaerobacter		0	0	0	0	0	0	0	0	0	0	0	0	0	0	0	0.00216113	0	0	0.00216113			0	0	0.00768979	0.00758006	0.007249	0.0100741	0	0.00212278	0.00866761	0.0017369	0.00866056	0.00648522	0.00185574	0	0	0.00937471	0.00211582	0.00227366	0	0.00469848	0.00416979	0.00915856	0	0.00322173	0.0100741
Tepidimicrobium		0	0	0	0	0	0	0	0	0	0	0	0	0	0	0	0.0151279	0	0	0.0151279			0.00841698	0	0.017302	0.0360053	0.0235593	0.00805932	0.0233666	0.0169823	0.0242693	0.0225796	0.0329101	0.0151322	0.0129901	0.0130388	0.0035541	0.0187494	0.0190424	0.00909463	0.0137901	0.0140954	0.0187641	0.032055	0	0.0171421	0.0360053
Terrimonas		0	0	0	0	0	0	0	0	0	0	0	0	0	0	0	0	0	0	0			0	0	0	0	0	0	0	0	0	0	0.00173211	0	0	0	0	0	0	0.00227366	0	0	0	0	0	0	0.00227366
Tessaracoccus		0	0	0	0	0	0	0	0	0	0	0	0	0	0	0	0	0	0	0			0.00210424	0	0.00192245	0.00189502	0	0	0	0	0	0.00521069	0.00346422	0	0.00185574	0	0	0	0.00211582	0.00227366	0	0	0	0	0	0	0.00521069
Tetrasphaera		0	0	0	0	0	0	0	0.00201589	0	0	0	0	0	0	0	0.0237725	0	0	0.0237725			0.016834	0	0.0211469	0.0322153	0.0471185	0.0342521	0.0323537	0.0297189	0.0589398	0.0295272	0.0831414	0.0259409	0.0204131	0.0182544	0.0035541	0.0337489	0.0190424	0.0204629	0.0165481	0.0211431	0.0187641	0.032055	0	0.0235439	0.0831414
Thalassospira		0.00224049	0	0	0	0	0	0	0	0	0	0	0	0	0	0	0	0	0	0.00224049			0.439787	0	0	0	0	0	0.0916689	0	0	0	0	0.322099	0	0	0	0	0	0	0	0	0	0	0	0	0.439787
Thauera		0	0	0	0	0	0	0	0	0	0	0	0	0	0	0	0.00432227	0	0	0.00432227			0	0	0.00192245	0.00758006	0.00181225	0.00201483	0.00179743	0	0.00173352	0.0017369	0.00519633	0	0	0.00260777	0	0.00374988	0	0.00227366	0	0	0	0	0	0.000866761	0.00758006
Thermovirga		0	0	0	0	0	0	0	0	0	0	0	0	0	0	0	0.00432227	0	0	0.00432227			0	0	0	0	0	0	0	0	0	0.0017369	0	0	0	0	0	0.00187494	0	0.00227366	0	0	0	0	0	0	0.00227366
Thiomonas		0	0	0	0	0	0	0	0	0	0	0	0	0	0	0.00172141	0.00432227	0	0	0.00432227			0	0	0	0.00189502	0	0.00201483	0	0.00424556	0.00346705	0	0.00346422	0	0.00185574	0.00260777	0	0.00187494	0	0	0	0	0.0020849	0	0	0	0.00424556
Tolumonas		0	0	0	0	0	0	0	0	0	0	0	0	0	0	0	0.00216113	0	0	0.00216113			0	0	0	0.00379003	0.0036245	0.00402966	0.00539229	0	0.00866761	0.00347379	0	0.00432348	0.00185574	0.00260777	0	0.00187494	0.00423164	0.00227366	0.00275801	0.00234924	0	0.00457928	0	0.0024785	0.00866761
Treponema_2		0	0	0	0	0	0	0	0	0	0	0	0	0	0	0	0	0	0	0			0	0	0.00768979	0.00189502	0.00181225	0	0.00539229	0.00212278	0	0	0.00173211	0	0.00185574	0	0	0	0	0	0.00551602	0	0	0	0	0	0.00768979
Trichococcus		0	0	0	0	0	0	0	0	0	0	0	0	0	0	0	0	0	0	0			0.00210424	0	0.00192245	0.00189502	0.0036245	0.00604449	0.00359486	0	0.00173352	0	0.00519633	0.0108087	0.00185574	0	0.00177705	0	0.00211582	0	0.00275801	0	0.0020849	0.00686892	0	0.00190873	0.0108087
Turicibacter		0.00224049	0	0.0015967	0.134571	0.0286528	0	0.0244738	0.00201589	0.00211542	0.0717342	0	0	0	0.0170853	0	0.0108057	0	0.00206565	0.134571			0	0	0.00192245	0.155391	0.0108735	0.130964	0.00898715	0	0.00173352	0.0260534	0.486723	0.00648522	0	0.0286854	0	0.00374988	0.0126949	0.00454731	0	0	0.148028	0.00457928	0	0.0045633	0.486723
Tyzzerella		0.00448099	0	0	0	0.00168546	0	0	0	0	0	0.01738	0	0	0	0	0	0	0	0.01738			0	0	0	0	0	0	0	0	0	0	0	0	0	0	0	0	0	0	0	0	0	0	0	0	0
Tyzzerella_3		0.0560124	0.0519434	0.0143703	0.15072	0	0.0672748	0	0.00201589	0.145964	0	0.373669	0	1.19372	0.00170853	0.989809	0.168568	0	0.0539779	1.19372			1.07527	0.267448	1.13617	0.0947508	0.195723	0.00201483	0.0916689	0.736605	0	0.218849	0.00173211	0.00648522	0.133613	0.534592	0	0.138746	0.00634746	0.443363	0.00551602	0.944394	0	0.00686892	0	0.114182	1.13617
Tyzzerella_4		0	0	0	0	0	0.00197867	4.60108	0.187477	0	0	0.00434499	0	0	0.0170853	0.0103284	0.047545	0	0	4.60108			0.0189382	0	0.0249918	0.0303203	0.0253715	0.0282076	0.0395435	0.0339645	0.0329369	0.878869	0.0727487	0.0237792	0.0241246	0.0130388	0.0159935	0.0281241	0.0211582	0.0363785	0.0220641	0.0211431	0.268952	0.0297653	0	0.0267478	0.878869
unclassified_c__Alphaproteobacteria		0	0	0	0	0	0	0	0	0	0	0	0	0	0	0	0	0	0	0			0	0	0	0	0	0.00201483	0	0	0.00346705	0	0.00173211	0.00216174	0	0	0	0	0.00211582	0	0	0	0	0.00457928	0	0	0.00457928
unclassified_c__Clostridia		0	0	0	0	0	0	0	0	0	0	0	0	0	0	0	0.00432227	0	0	0.00432227			0.0126255	0	0.0115347	0.0151601	0.0199348	0.0141038	0.0161769	0.0106139	0.0329369	0.0191058	0.0450349	0.0151322	0.00371147	0.0208621	0.0035541	0.0131246	0.0211582	0.00454731	0.0193061	0.00469848	0.0166792	0.0206068	0	0.0151462	0.0450349
unclassified_f__Acetobacteraceae		0	0	0	0	0	0	0	0	0	0	0	0	0	0	0	0	0	0	0			0	0	0	0	0.00181225	0	0	0	0.0104011	0	0.00173211	0	0	0	0	0	0	0	0	0	0.0020849	0	0	0	0.0104011
unclassified_f__Actinomycetaceae		0	0	0	0	0	0	0	0	0	0	0	0	0	0	0	0	0	0	0			0	0	0	0	0	0.00201483	0	0	0.00346705	0	0	0	0	0.00260777	0	0.00374988	0	0.00227366	0	0	0.0020849	0	0	0	0.00374988
unclassified_f__Alcaligenaceae		0	0.00225841	0	0	0.00337092	0	0	0	0	0	0.0021725	0	0	0	0	0	0	0	0.00337092			0	0	0	0	0	0	0	0	0.00346705	0	0	0	0	0	0	0	0	0	0	0	0	0	0	0	0.00346705
unclassified_f__Alicyclobacillaceae		0	0	0	0	0	0	0	0	0	0	0	0	0	0	0	0.0064834	0	0	0.0064834			0	0	0	0	0	0	0.00179743	0	0.00346705	0.0017369	0.00519633	0.00216174	0	0	0	0	0.00211582	0	0.00551602	0.00234924	0.0020849	0.00228964	0	0	0.00551602
unclassified_f__Beijerinckiaceae		0	0	0	0	0	0	0	0	0	0	0	0	0	0	0	0.00216113	0	0	0.00216113			0.00631273	0	0.0038449	0.00189502	0.007249	0.00805932	0	0.00424556	0	0.00521069	0.0121248	0.00648522	0.00185574	0	0	0.00749977	0.00211582	0	0.00551602	0.00469848	0.00416979	0.00457928	0	0.00420768	0.0121248
unclassified_f__Bradyrhizobiaceae		0	0	0	0	0	0	0	0	0	0	0	0	0	0	0	0.00216113	0	0	0.00216113			0.00210424	0	0.00768979	0	0.00543675	0.00604449	0.00179743	0	0.00346705	0.00694758	0.00346422	0.00216174	0	0.00521553	0	0.00187494	0	0	0.00275801	0.00234924	0	0.00228964	0	0.00213299	0.00768979
unclassified_f__Burkholderiaceae		0	0	0	0	0	0	0	0	0	0	0	0	0	0	0	0	0	0	0			0	0	0	0.00189502	0.00181225	0.00201483	0	0	0.00173352	0	0.00173211	0	0	0	0	0	0	0	0	0	0	0	0	0	0.00201483
unclassified_f__Christensenellaceae		0.00224049	0.00451681	0	0	0.00674184	0.00395734	0.0108773	0	0	0	0	0	0	0.00170853	0	0	0	0	0.0108773			0.00210424	0	0	0	0	0.0100741	0	0	0	0	0	0	0.00185574	0	0	0	0	0	0	0	0	0	0	0	0.0100741
unclassified_f__Clostridiaceae_1		0	0	0	0	0	0	0	0	0	0	0	0	0	0	0	0	0	0	0			0	0	0	0	0	0	0	0	0	0.0017369	0.00173211	0	0	0	0	0	0	0	0	0.00234924	0	0	0	0	0.00234924
unclassified_f__Clostridiaceae_4		0	0	0	0	0	0	0	0	0	0	0	0	0	0	0	0	0	0	0			0.00210424	0	0	0	0.0036245	0	0	0	0.00346705	0	0.00173211	0	0	0	0	0	0	0	0	0	0.0020849	0	0	0	0.0036245
unclassified_f__Comamonadaceae		0	0	0	0	0	0	0	0	0	0	0	0	0	0	0	0.00216113	0	0	0.00216113			0.00631273	0	0.00576735	0.00947508	0.0036245	0.00604449	0.00539229	0	0.00173352	0.00347379	0.0138569	0.00648522	0.00371147	0.00521553	0	0.00187494	0	0.00227366	0.00275801	0	0.0020849	0.00228964	0	0.0031159	0.0138569
unclassified_f__Coriobacteriaceae		0	0.0203257	0.0015967	0	0	0.0435307	0.111492	0	0	0	0	0	0	0.00341705	0	0	0	0	0.111492			0	0	0	0	0.0036245	0.0100741	0.0107846	0	0	0	0	0.00432348	0	0	0	0	0	0	0	0.00469848	0	0	0	0	0.0107846
unclassified_f__Enterobacteriaceae		0	0	0	0	0	0	0	0	0	0	0	0.00186529	0	0	0	0.0108057	0	0	0.0108057			0.00631273	0	0.00192245	0.00189502	0.00543675	0.00604449	0.00898715	0.00424556	0.00346705	0.00868448	0.015589	0.00864697	0.00927868	0.0078233	0	0.00374988	0.023274	0.00909463	0.0910144	0	0.00625469	0.0160275	0	0.00628371	0.0910144
unclassified_f__Erysipelotrichaceae		0	0	0	0	0	0	0.00271931	0	0	0	0	0	0	0	0	0	0	0	0.00271931			0	0	0	0	0.0126858	0	0	0	0	0	0	0	0	0	0	0	0	0.00682097	0	0	0	0	0	0	0.0126858
unclassified_f__Erythrobacteraceae		0	0	0	0	0	0	0	0	0	0	0	0	0	0	0	0.00216113	0	0	0.00216113			0	0	0	0	0	0	0	0	0.00346705	0.0017369	0	0	0.00371147	0	0	0.00187494	0	0	0.00275801	0	0.0020849	0.00457928	0	0	0.00457928
unclassified_f__Family_XI		0	0	0.0015967	0	0	0	0	0	0	0	0	0	0	0	0	0.00864454	0	0	0.00864454			0.00631273	0	0.0038449	0.00568505	0.00906125	0.00604449	0.00179743	0.00424556	0.0104011	0.0017369	0.015589	0.00648522	0.00371147	0	0	0.00562482	0.00211582	0.00227366	0.00551602	0.00469848	0.00416979	0.0137378	0	0.00447202	0.015589
unclassified_f__Family_XIII		0	0.00451681	0	0	0	0	0.0190352	0	0	0	0	0	0	0	0	0	0	0	0.0190352			0	0	0	0	0.00181225	0.00201483	0	0	0	0	0	0	0	0	0	0.00187494	0	0	0	0	0	0	0	0	0.00201483
unclassified_f__Fibrobacteraceae		0	0	0	0	0	0	0	0	0	0	0	0	0	0	0	0	0	0	0			0	0	0.00192245	0.00189502	0	0	0	0	0	0.0017369	0.00519633	0	0	0	0	0.00187494	0	0	0	0	0.00416979	0	0	0	0.00519633
unclassified_f__Intrasporangiaceae		0	0	0	0	0	0	0	0	0	0	0	0	0	0	0	0.0064834	0	0	0.0064834			0.00631273	0	0	0.0265302	0.00543675	0.00604449	0.00539229	0.00424556	0.0173352	0.00694758	0.0207853	0.00216174	0.00371147	0.00260777	0.00177705	0.0112496	0.00846328	0.00454731	0.00551602	0.00939695	0.0166792	0.00457928	0	0.00547639	0.0265302
unclassified_f__Lachnospiraceae		2.28082	0.616545	0.336905	0.1884	0.465187	0.500603	0.310002	0.316494	0.490777	1.46286	0.808169	0.00186529	0.805897	0.618486	0.829718	0.108057	0.00186529	0.49569	2.28082			0.688088	1.46913	2.31078	0.653781	0.971366	0.380803	0.478116	0.643203	0.440315	0.12853	0.171479	1.5197	0.794255	0.636295	0.373181	0.871848	1.9529	0.586604	0.90187	1.29913	0.189726	1.02118	0.12853	0.670934	2.31078
unclassified_f__Methylocystaceae		0	0	0	0	0	0	0	0	0	0.00256193	0	0	0	0	0	0.00432227	0	0	0.00432227			0.00631273	0	0.00576735	0.00758006	0.0163103	0.00201483	0.00179743	0.00849113	0.0104011	0.00694758	0.00692845	0.00648522	0.00185574	0.00260777	0	0.00374988	0.0105791	0.00227366	0.00551602	0.00234924	0.00833959	0.00228964	0	0.00564168	0.0163103
unclassified_f__Paenibacillaceae		0	0	0	0	0	0	0	0	0	0	0	0	0	0	0	0.00216113	0	0	0.00216113			0	0	0	0	0	0.00604449	0.00359486	0	0	0.0017369	0.00692845	0	0.00185574	0	0	0.00187494	0.00211582	0.00227366	0	0	0.00416979	0.00228964	0	0	0.00692845
unclassified_f__Peptococcaceae		0	0.00903363	0	0	0	0	0	0	0	0	0	0	0	0	0	0.00216113	0	0	0.00903363			0.00631273	0	0.0115347	0.00568505	0.0126858	0.00604449	0.00539229	0.00424556	0.0190688	0.0121583	0.0138569	0.00432348	0.00742294	0.0104311	0.00177705	0.0112496	0.0105791	0.00682097	0.00551602	0.00469848	0.00416979	0.00228964	0	0.00617861	0.0190688
unclassified_f__Prevotellaceae		0	0	0	0	0	0	0	0	0	0	0	0	0	0	0	0	0	0	0			0	0	0	0	0	0	0.104251	0	0	0	0	0	0	0	0	0	0	0	0	0	0	0	0	0	0.104251
unclassified_f__Rhodobacteraceae		0	0	0	0	0	0	0	0	0	0	0	0	0	0.00170853	0	0	0	0	0.00170853			0	0	0.00192245	0.00379003	0.00181225	0	0	0.00424556	0	0	0.00173211	0	0.00185574	0	0	0.00187494	0.00211582	0	0	0	0	0	0	0	0.00424556
unclassified_f__Ruminococcaceae		0	0.0225841	0.00958023	0.00269143	0.00674184	0.0929975	0.0380704	0	0.103655	0.00256193	0	0	0	0.0392961	0	0.0216113	0	0.00471663	0.103655			0.0210424	0	0.0134571	0.0265302	0.0271838	0.0201483	0.0341512	0.0106139	0.0312034	0.0225796	0.031178	0.0216174	0.0259803	0.0156466	0.0106623	0.0168745	0.00846328	0.0159156	0.0248221	0.00939695	0.0187641	0.0137378	0	0.0194562	0.0341512
unclassified_f__Succinivibrionaceae		0	0	0	0	0	0	0	0	0	0	0	0	0	0	0	0	0	0	0			0	0	0	0	0	0	0	0	0	0	0.154158	0	0	0	0	0	0	0	0	0	0	0	0	0	0.154158
unclassified_f__Synergistaceae		0	0	0	0	0	0	0	0	0	0	0	0	0	0.00170853	0	0	0	0	0.00170853			0	0	0.0038449	0	0	0.00201483	0.00179743	0	0.00693409	0.00347379	0.00173211	0.00216174	0.00185574	0	0	0	0.00211582	0	0	0.00234924	0.00416979	0.00686892	0	0.00176477	0.00693409
unclassified_f__Thermoanaerobacteraceae		0	0	0	0	0	0	0	0	0	0	0	0	0	0	0	0	0	0	0			0.00210424	0	0.00961224	0.00379003	0.007249	0.00201483	0.00179743	0.00212278	0.00173352	0.00694758	0.00519633	0.00432348	0.00556721	0.00521553	0	0.00749977	0	0.00682097	0.00275801	0	0	0.0114482	0	0.00327402	0.0114482
unclassified_k__norank_d__Bacteria		0.00896198	0.0248425	0.0111769	0	0.00168546	0.00395734	0.193071	0.0161271	0.00634625	0	0	0.0466322	0	0.0256279	0.00688563	0.0410615	0	0.0079238	0.193071			0.0252509	0.021982	0.017302	0.0284252	0.0108735	0.0544004	0.00718972	0.0339645	0.0277364	0.0399486	0.0536955	0.0281026	0.0501048	0.0495476	0.0213246	0.0468735	0.0444322	0.0409258	0.0524022	0.0305401	0.0542073	0.0297653	0.00718972	0.0322523	0.0544004
unclassified_o__Acidimicrobiales		0	0	0.0015967	0	0	0	0	0	0	0	0	0	0	0	0	0.0064834	0	0	0.0064834			0.00420849	0	0	0.00189502	0	0	0	0	0.00346705	0.00521069	0.00346422	0.00216174	0.00371147	0	0	0.00187494	0.00211582	0.00454731	0	0	0	0	0	0	0.00521069
unclassified_o__Bacteroidales		0	0	0	0	0	0	0	0	0	0	0	0	0	0	0	0	0	0	0			0	0	0	0	0	0	0	0	0	0	0	0	0	0	0	0	0	0	0	0	0.0020849	0	0	0	0.0020849
unclassified_o__Burkholderiales		0	0	0	0	0	0	0	0	0	0	0	0	0	0	0	0.00216113	0	0	0.00216113			0	0	0	0.00379003	0	0	0	0	0	0	0.00692845	0.00216174	0.00185574	0	0	0	0.00211582	0	0	0	0.0020849	0.00228964	0	0	0.00692845
unclassified_o__Clostridiales		0.00672148	0.00225841	0.0207572	0	0.00337092	0	0.0217545	0.0141112	0.00634625	0.0153716	0.0021725	0	0.0027505	0.0068341	0.0120499	0.0129668	0	0.00653387	0.0217545			0.0126255	0.0183184	0.0230694	0.00758006	0.0126858	0.0161186	0.00898715	0.00636835	0.0190688	0.00868448	0.0484991	0.0129704	0.0222688	0.0104311	0.127948	0.0168745	0.0169266	0.00682097	0.00827404	0.0164447	0.020849	0.0160275	0.00636835	0.0160731	0.127948
unclassified_o__Lactobacillales		0	0	0.0015967	0	0	0	0	0	0	0	0	0	0	0	0	0	0	0	0.0015967			0	0	0	0	0	0	0	0	0	0	0	0	0	0	0	0.00187494	0	0	0	0	0	0	0	0	0.00187494
unclassified_o__Micrococcales		0	0	0	0	0	0	0	0	0	0	0	0	0	0	0	0.00432227	0	0	0.00432227			0.0105212	0	0.0153796	0.0189502	0.014498	0.0141038	0.00898715	0.00424556	0.0190688	0.0121583	0.0277138	0.0108087	0.0111344	0.0078233	0.00177705	0.0131246	0.00846328	0.00909463	0.00827404	0.00469848	0.0145943	0.0114482	0	0.0109716	0.0277138
unclassified_o__Pseudomonadales		0	0	0	0	0	0	0	0	0	0	0	0	0.005501	0	0	0.00216113	0	0	0.005501			0.00210424	0.00366367	0.00192245	0	0	0.00201483	0.00179743	0	0	0.0017369	0.00346422	0	0	0	0	0	0	0.00227366	0	0	0.0020849	0	0	0	0.00366367
unclassified_o__Rhizobiales		0	0	0	0	0	0	0	0	0	0	0	0	0	0	0	0	0	0	0			0	0	0.00192245	0	0	0.00201483	0.00179743	0.00212278	0.00173352	0	0.00346422	0	0	0	0	0.00187494	0.00423164	0	0.00551602	0.00234924	0	0	0	0	0.00551602
unclassified_p__Bacteroidetes		0	0.0158088	0.0175637	0	0	0	0.0244738	0	0.0190388	0	0	0	0	0.0136682	0	0	0	0	0.0244738			0	0	0	0	0.00181225	0.00805932	0.00179743	0	0	0	0	0	0	0	0	0.00374988	0	0	0	0	0	0	0	0	0.00805932
unclassified_p__Firmicutes		0	0	0	0	0	0	0	0	0	0	0	0	0	0	0	0.0151279	0	0	0.0151279			0.016834	0	0.0153796	0.0397953	0.0235593	0.0282076	0.0323537	0.0212278	0.0485386	0.0191058	0.0363743	0.0151322	0.00927868	0.0156466	0.00888526	0.0337489	0.0190424	0.0159156	0.00827404	0.0211431	0.0104245	0.0114482	0	0.0179382	0.0485386
unclassified_p__Planctomycetes		0	0	0	0	0	0	0	0	0	0	0	0	0	0	0	0	0	0	0			0	0	0.00192245	0	0.00181225	0	0.00179743	0	0.00346705	0	0.00173211	0	0	0	0	0	0.00211582	0	0	0	0	0.00228964	0	0	0.00346705
unclassified_p__Proteobacteria		0	0	0	0	0	0	0.00271931	0	0	0	0	0	0	0	0.00172141	0.00216113	0	0	0.00271931			0.00631273	0	0	0.00379003	0.00181225	0	0.00179743	0.00212278	0.00173352	0.00347379	0.00173211	0.00864697	0.00185574	0	0.00177705	0	0.00634746	0.00454731	0	0.00469848	0.00833959	0	0	0.00180484	0.00864697
uncultured_f__Acidaminococcaceae		0	0	0	0	0	0	0	0	0	0	0	0	0	0	0	0	0	0	0			0	0	0	0	0.0036245	0	0.00179743	0.00212278	0	0.0017369	0.00173211	0	0	0	0	0	0.00423164	0	0.00275801	0.00469848	0.00416979	0	0	0	0.00469848
uncultured_f__Actinomycetaceae		0	0	0	0	0	0	0	0	0	0	0	0	0	0	0	0	0	0	0			0	0	0	0.00189502	0	0	0.00179743	0	0	0.00347379	0	0.00216174	0	0	0	0.00187494	0	0	0	0	0	0	0	0	0.00347379
uncultured_f__Anaerolineaceae		0	0	0	0	0	0	0	0.00604766	0	0	0	0.00186529	0	0.00341705	0	0.0216113	0	0	0.0216113			0.0294594	0	0.038449	0.0397953	0.036245	0.0261928	0.037746	0.0148595	0.0589398	0.033001	0.100462	0.0389113	0.027836	0.0260777	0.00888526	0.0431237	0.0571271	0.0454731	0.0137901	0.0187939	0.0312735	0.0274757	0	0.0321372	0.100462
uncultured_f__Bradyrhizobiaceae		0	0	0	0	0	0	0	0	0	0	0	0	0	0	0	0	0	0	0			0	0	0	0	0.00181225	0.00201483	0.00179743	0.00212278	0.00346705	0	0	0.00216174	0	0	0	0.00562482	0	0.00227366	0	0	0	0	0	0	0.00562482
uncultured_f__Caldilineaceae		0	0	0	0	0	0	0	0	0	0	0	0	0	0	0	0.00432227	0	0	0.00432227			0.00210424	0	0.00961224	0.0151601	0.007249	0.012089	0.00898715	0.00636835	0.0121347	0.017369	0.0242496	0.0129704	0.00371147	0.0130388	0	0.00562482	0.00634746	0.00454731	0.00827404	0.00234924	0.0145943	0.00457928	0	0.00776152	0.0242496
uncultured_f__Caulobacteraceae		0	0	0	0	0	0	0	0	0	0	0	0	0	0	0	0.00216113	0	0	0.00216113			0	0	0	0	0	0	0	0	0	0	0.00173211	0	0	0	0	0	0	0	0	0	0	0	0	0	0.00173211
uncultured_f__Christensenellaceae		0.017924	0.0293593	0.015967	0	0.0101128	0	0.0625442	0	0.00211542	0.00256193	0	0	0	0	0.00172141	0	0	0.000860704	0.0625442			0.00420849	0.00366367	0	0	0	0.0221631	0.00718972	0	0.00173352	0	0.00519633	0.00864697	0.0148459	0	0	0.00374988	0.00211582	0	0	0.00234924	0	0.00686892	0	0.00192467	0.0221631
uncultured_f__Clostridiaceae_1		0	0	0	0	0	0	0	0	0	0	0	0	0	0	0	0.00216113	0	0	0.00216113			0.00210424	0	0.00192245	0	0.00181225	0	0.00539229	0	0.00346705	0.00521069	0.00173211	0	0.00185574	0	0	0.00374988	0.00211582	0.00227366	0	0	0	0.00228964	0	0.00177218	0.00539229
uncultured_f__Coriobacteriaceae		0	0.0564602	0.0399176	0.328354	0.0977567	0.0949762	0.114211	0.00403177	0.0782704	0.115287	0	0	0	0.035879	0	0.0216113	0	0.0378983	0.328354			0.0315637	0.0879282	0.0307592	0.0416904	0.057992	0.0906673	0.0575177	0.019105	0.0346705	0.0260534	0.0692845	0.0432348	0.0129901	0.0521553	0.0248787	0.0449986	0.0148107	0.0159156	0.011032	0.0352386	0.0271037	0.0297653	0.011032	0.0331171	0.0906673
uncultured_f__Corynebacteriaceae		0	0	0	0	0	0	0	0	0	0	0	0	0	0	0	0	0	0	0			0.00210424	0	0	0.00568505	0.0036245	0	0.00359486	0	0.00693409	0	0.0103927	0	0	0.00260777	0	0	0.00211582	0.00227366	0	0	0.0020849	0.00457928	0	0.00104245	0.0103927
uncultured_f__Erysipelotrichaceae		0	0	0	0	0	0	0.00271931	0	0	0	0	0	0	0	0	0	0	0	0.00271931			0	0	0	0	0	0	0	0	0	0	0	0	0	0	0	0	0	0	0	0	0	0	0	0	0
uncultured_f__Eubacteriaceae		0	0	0	0	0	0	0	0	0	0	0	0	0	0	0	0.00216113	0	0	0.00216113			0	0	0.00576735	0.00379003	0.00543675	0.00201483	0.00179743	0.00636835	0.00346705	0.00521069	0.0103927	0.00864697	0	0	0	0.00937471	0	0.00227366	0	0.0117462	0.00625469	0.00457928	0	0.00362854	0.0117462
uncultured_f__Family_XI		0	0	0	0	0	0	0	0	0	0	0	0	0	0	0	0	0	0	0			0.00210424	0	0	0.00189502	0	0	0	0.00212278	0.00173352	0	0	0	0	0	0	0	0	0	0	0	0	0	0	0	0.00212278
uncultured_f__Family_XIII		0	0	0	0	0	0	0	0	0	0	0	0	0	0	0	0	0	0	0			0	0	0	0	0	0.00201483	0.00179743	0.00212278	0.00346705	0	0	0	0	0.00260777	0	0	0.00211582	0	0	0	0.0020849	0.00228964	0	0	0.00346705
uncultured_f__Family_XIV		0.00896198	0.00677522	0.00319341	0	0.00337092	0.00791468	0.0163159	0.00604766	0.00211542	0.00256193	0.0021725	0	0	0.00512558	0.00860704	0.486255	0	0.00424825	0.486255			0.536582	0	0.615183	0.970248	0.802827	0.719294	0.693808	0.528573	1.44923	0.661757	1.77541	0.745801	0.408262	0.521553	0.133279	0.744352	0.738421	0.638898	0.463346	0.573214	0.742223	0.769319	0	0.677782	1.77541
uncultured_f__Geodermatophilaceae		0	0	0	0	0	0	0	0	0	0	0	0	0	0	0	0	0	0	0			0	0	0	0.00189502	0	0	0.00179743	0	0	0.0017369	0	0	0	0	0.00177705	0	0.00211582	0	0	0	0	0	0	0	0.00211582
uncultured_f__Holophagaceae		0	0	0	0	0	0	0	0	0	0	0	0	0	0	0	0	0	0	0			0	0	0	0	0	0	0	0	0.00173352	0	0	0	0	0	0	0	0	0	0	0	0	0	0	0	0.00173352
uncultured_f__Lachnospiraceae		0.421213	0.108404	0.0143703	0.0134571	0.171917	0.0138507	0.0244738	0.00604766	0.00211542	0.340737	0.597436	0.184664	0.022004	0.097386	0.781519	0.0605118	0.00211542	0.0789489	0.781519			0.597605	0.0586188	0.209547	0.0814857	0.163103	0.0181335	0.154579	0.241997	0.0294699	0.298746	0.0433028	0.497201	0.202275	0.109526	0.0746361	0.187494	0.158686	0.0841253	0.168239	0.166796	0.135518	0.0228964	0.0181335	0.156633	0.597605
uncultured_f__Marinilabiaceae		0	0	0	0	0	0	0	0	0	0	0	0	0	0	0	0	0	0	0			0	0	0	0.00189502	0.0036245	0	0	0	0.00173352	0	0.00173211	0	0	0	0	0	0	0.00227366	0	0	0	0	0	0	0.0036245
uncultured_f__Methylobacteriaceae		0	0	0	0	0	0	0	0	0	0	0	0	0	0	0	0.0108057	0	0	0.0108057			0	0	0	0.00189502	0.0036245	0.00201483	0.00359486	0.00212278	0.00866761	0.00347379	0.0103927	0.00216174	0	0.00521553	0	0.00374988	0	0.00909463	0	0.00704771	0	0	0	0.00206881	0.0103927
uncultured_f__Methylophilaceae		0	0	0	0	0	0	0	0	0	0	0	0	0	0	0	0	0	0	0			0	0	0	0	0	0	0.00359486	0.00212278	0	0.0017369	0.00346422	0	0	0	0	0.00187494	0.00423164	0	0	0	0.0020849	0	0	0	0.00423164
uncultured_f__Peptococcaceae		0	0.00451681	0	0	0	0	0.0380704	0	0	0	0	0	0	0.00170853	0	0.0151279	0	0	0.0380704			0.00841698	0	0.0269143	0.0379003	0.0253715	0.0423114	0.0269614	0.019105	0.0572063	0.0138952	0.0606239	0.0281026	0.0204131	0.0182544	0.0106623	0.0412487	0.0253898	0.0227366	0.0137901	0.0117462	0.0145943	0.0183171	0	0.0215748	0.0606239
uncultured_f__Planctomycetaceae		0	0	0	0	0	0	0	0	0	0	0	0	0	0	0	0	0	0	0			0	0	0	0	0	0	0	0	0.00173352	0	0.00346422	0.00216174	0.00185574	0.00260777	0	0.00187494	0.00211582	0	0	0	0	0	0	0	0.00346422
uncultured_f__Rhodocyclaceae		0	0	0	0	0	0	0	0	0	0	0	0	0	0	0	0	0	0	0			0.00420849	0	0.00576735	0	0.00543675	0.00201483	0.00179743	0	0.00520057	0	0.00519633	0.00216174	0	0.00260777	0	0	0	0.00227366	0	0	0.0020849	0.00457928	0	0.00190613	0.00576735
uncultured_f__Ruminococcaceae		0.309188	0.36812	0.0127736	0.0645943	0.399454	0.288886	0.0598249	0.0927307	0.0994246	0.0204955	0	0	0.0027505	0.0785922	0.149762	0	0	0.0715932	0.399454			0.0841698	0.0586188	0.055751	0.00947508	0.00906125	0.00402966	0.0395435	0.0148595	0.00520057	0.0451593	0.0173211	0.00648522	0.102065	0.0130388	0.0657509	0.0149995	0.00423164	0.0272839	0.102046	0.0375878	0	0.0663995	0	0.0223025	0.102065
uncultured_f__Saprospiraceae		0	0	0	0	0	0	0	0	0	0	0	0	0	0	0.00172141	0.0064834	0	0	0.0064834			0.00631273	0	0.0115347	0.0113701	0.014498	0.0241779	0.00718972	0.0127367	0.0208023	0.0156321	0.0398386	0.0237792	0.00371147	0.00521553	0.0035541	0.0131246	0.00846328	0.00227366	0.00551602	0.00939695	0.0104245	0.0137378	0	0.0108973	0.0398386
uncultured_f__Spirochaetaceae		0	0	0	0	0	0	0	0	0	0	0	0	0	0	0	0	0	0	0			0	0	0	0	0	0	0.00179743	0	0	0	0	0	0	0.00260777	0	0	0	0.00227366	0	0	0	0	0	0	0.00260777
uncultured_f__Synergistaceae		0	0	0	0	0	0	0	0	0	0	0	0	0	0	0	0.00432227	0	0	0.00432227			0.00210424	0	0	0	0.00906125	0.00201483	0.00718972	0.00424556	0.0208023	0.00347379	0.0225175	0	0	0.00521553	0	0.0112496	0.00634746	0.00682097	0.00827404	0.00469848	0.0020849	0.00915856	0	0.00447202	0.0225175
uncultured_f__Syntrophomonadaceae		0	0	0	0	0	0	0	0	0	0	0	0	0	0	0	0	0	0	0			0	0	0.00192245	0.00568505	0.00181225	0.00201483	0.00359486	0	0.0104011	0	0	0	0	0	0	0.00374988	0	0.00227366	0	0.00234924	0.0020849	0	0	0	0.0104011
uncultured_f__Veillonellaceae		0	0	0	0	0	0	0	0	0	0	0	0	0	0	0	0	0	0	0			0	0	0	0.00189502	0	0	0	0	0	0	0.00346422	0	0	0	0	0	0	0	0.00275801	0.00234924	0	0	0	0	0.00346422
uncultured_f__Xanthomonadales_Incertae_Sedis_o__Xanthomonadales		0	0	0	0	0	0	0	0	0	0.00256193	0	0	0	0	0	0.00432227	0	0	0.00432227			0.00420849	0	0.00576735	0.00947508	0.0036245	0.00805932	0.00359486	0	0.00866761	0.00521069	0.015589	0.00648522	0	0.00260777	0	0.00562482	0.00211582	0.00909463	0.00275801	0.00704771	0.00625469	0.00686892	0	0.00541775	0.015589
uncultured_o__Acidimicrobiales		0	0	0	0	0	0	0	0	0	0	0	0	0	0	0	0	0	0	0			0	0	0	0.00189502	0.00181225	0	0	0	0	0	0	0	0	0	0	0	0	0	0	0	0	0	0	0	0.00189502
uncultured_o__Bacteroidales		0	0	0	0	0	0	0	0	0	0	0	0	0	0	0	0	0	0	0			0	0	0	0	0	0	0	0	0	0	0	0	0	0	0	0	0	0	0.0441282	0	0	0	0	0	0.0441282
uncultured_o__Xanthomonadales		0	0	0	0	0	0	0	0	0	0	0	0	0	0	0	0	0	0	0			0.00210424	0	0	0	0.0036245	0	0.00179743	0	0.00520057	0	0.00346422	0.00432348	0.00185574	0.00521553	0	0	0.00211582	0.00454731	0.00275801	0.00469848	0.00625469	0	0	0.00197999	0.00625469
uncultured_p__Chloroflexi		0	0	0	0	0	0	0	0	0	0	0	0	0	0	0	0.0064834	0	0	0.0064834			0.00210424	0	0.00576735	0	0.0108735	0.00201483	0.00718972	0.00636835	0.00693409	0.00694758	0.0207853	0.00648522	0.00185574	0.00521553	0	0.00187494	0.0126949	0.00909463	0.00275801	0.00234924	0.00625469	0.00457928	0	0.00549144	0.0207853
vadinBC27_wastewater-sludge_group		0	0	0	0	0	0	0.00543863	0.00201589	0	0	0	0	0	0	0	0.0194502	0	0	0.0194502			0.0105212	0	0.0403714	0.0568505	0.057992	0.0463411	0.0341512	0.0254734	0.0416045	0.0277903	0.0918019	0.0497201	0.0259803	0.0260777	0.00888526	0.0393738	0.0444322	0.0272839	0.0193061	0.0258416	0.0354432	0.0549513	0	0.0347972	0.0918019
Variibacter		0	0	0	0	0	0	0	0	0	0	0	0	0	0	0	0	0	0	0			0.00210424	0	0	0	0.00181225	0	0	0	0.00346705	0	0	0	0.00371147	0	0	0	0	0	0	0	0	0	0	0	0.00371147
Veillonella		0.00896198	0.00451681	0	0.00269143	0.0101128	0	0.00271931	0.0262065	0	0.0230574	0.623506	0.00932644	0.005501	0.0205023	0.00688563	0.136151	0	0.0079238	0.623506			0.0526061	0.0879282	0.0538286	0.149706	0.0616165	0.082608	0.050328	0.0424556	0.105745	0.0555806	0.126444	0.0518818	0.0259803	0.0234699	0.00888526	0.0618731	0.059243	0.0318312	0.0275801	0.0916203	0.998666	0.0595306	0.00888526	0.0574118	0.998666
Victivallis		0	0.0135504	0.0015967	0	0	0.0692534	0.0462283	0	0.00423083	0	0	0	0	0.0734666	0	0	0	0	0.0734666			0	0	0	0	0	0	0.00359486	0	0	0	0.00173211	0.0108087	0	0	0.0035541	0.00562482	0	0	0	0.00704771	0	0	0	0	0.0108087
Vulcanibacillus		0	0	0	0	0	0	0	0	0	0	0	0	0	0	0	0	0	0	0			0	0	0	0	0	0	0	0.00212278	0	0	0.00173211	0.00216174	0	0	0	0	0.00211582	0	0	0	0	0.00228964	0	0	0.00228964
Weissella		0	0	0.0287407	0.00269143	0	0	0	0	0	0.0128097	0.0325874	0	0	0	0	0.0108057	0	0	0.0325874			0	0	0	0	0	0	0.00539229	0	0	0	0	0	0.0222688	0	0.0124394	0	0	0.00454731	0	0.256067	0.0250188	0.00457928	0	0	0.256067
Woodsholea		0	0	0	0	0	0	0	0	0	0	0	0	0	0	0	0	0	0	0			0.00210424	0	0.0038449	0.00189502	0.0108735	0.00402966	0.00359486	0.00636835	0.0104011	0.00347379	0.0103927	0.00216174	0.0111344	0.0078233	0	0.00562482	0.0105791	0.00682097	0.00551602	0.00704771	0.00833959	0	0	0.00557042	0.0111344
[truncated: 45 more columns]

## Sheet: Supplementary Table 4
Supplementary Table 4. Diversity indices of intestinal microbiota at genes level
Diversity	Constipation			Non-constipation			Constipation vs Non-constipation
							p valuea
	D0	D28	p valuea	D0	D28	p valuea	D0	D28
Shannon	2.62 ± 0.42	2.69 ± 0.51	0.595178	2.89 ± 0.22	2.73 ± 0.31	0.148699	0.0253699	0.712964
Simpson	0.15 ± 0.07	0.15 ± 0.11	0.921845	0.11 ± 0.03	0.14 ± 0.06	0.219691	0.0954888	0.656094
Ace	144.86 ± 40.8	166.08 ± 29.5	0.154	289.73 ± 45.82	187.01 ± 45.24	<0.001	<0.001	0.130915
Chao	136.93 ± 40.05	164.08 ± 33.36	0.0598624	275.43 ± 42.99	179.86 ± 41.72	<0.001	<0.001	0.235541
a LSD of one-way ANOVA was performed on the analysis of statistical significance and p<0.05 was consisdered significant.

## Sheet: Supplementary Table 5
Supplementary Table 5. Relative abundances of significant differential bacterial genera in constipation group on D0 and D28
Genusa	Relative abundance %		Increased or decreased (D28 compared to D0)
	Constipation on D0	Constipation on D28
Raoultella	0.1711 ± 0.5056	0.1058 ± 0.2237	↓
uncultured_f__Family_XIV	0.0349 ± 0.1204	0.0353 ± 0.0799	↑
Gelria	0.0179 ± 0.0627	0.0264 ± 0.0572	↑
Syntrophomonas	0.0164 ± 0.0607	0.0192 ± 0.0418	↑
Hungatella	0.0036 ± 0.0047	0.0145 ± 0.0173	↑
Proteiniphilum	0.0074 ± 0.0274	0.0084 ± 0.0193	↑
Staphylococcus	0.0063 ± 0.0190	0.0078 ± 0.0140	↑
Aminobacterium	0.0025 ± 0.0102	0.0040 ± 0.0104	↑
Brucella	0.0000 ± 0.0000	0.0046 ± 0.0105	↑
Desulfosporosinu	0.0006 ± 0.0027	0.0034 ± 0.0068	↑
unclassified_p__Firmicutes	0.0009 ± 0.0037	0.0019 ± 0.0047	↑
Halomonas	0.0005 ± 0.0010	0.0000 ± 0.0000	↓
a only significant changes in abundance of general were listed (Wilcoxon signed rank test, p < 0.05).
